# Supplementary material for: An AI Dietitian for Type 2 Diabetes Mellitus Management Based on Large Language and Image Recognition Models: Preclinical Concept Validation Study
Source: J Med Internet Res. 2023 Nov 9;25:e51300. doi: 10.2196/51300 (PMC10667983; doi:10.2196/51300)
Supplement: Multimedia Appendix 2 [file jmir_v25i1e51300_app2.xlsx]

## Sheet: Sheet1
Results of Chinese registered dietitian examination（ChatGPT and GPT4.0）
Questions Number	Question Text	Correct Answer	ChatGPT Response	Chat GPT Answer	ChatGPT Correct	Reason for incorrect Answer	GPT4 Response	GPT4 Answer	GPT4 Correct	Reason for incorrect Answer
1	"The following descriptions of methods for measuring human energy expenditure are incorrect. (A) direct calorimetry is the most accurate method of measuring total energy expenditure (B) The gas metabolism method can be used to obtain the basal energy expenditure of the subject or the energy expenditure of different physical activities (C) The double-labeled water method cannot be used for special…	C	"The incorrect description is: (A) Direct calorimetry is the most accurate method of measuring total energy consumption. Direct calorimetry is an accurate method of measurement, but not the most accurate method of total energy expenditure. Direct calorimetry estimates energy expenditure by measuring the amount of heat produced by the body, usually using a metabolic chamber or respiratory gas anal…	A	FALSE	Information error	"The following descriptions of methods for measuring human energy expenditure are incorrect: (C) The Doubly Labeled Water method cannot be used for special groups such as pregnant women, lactating mothers and the elderly Doubly Labeled Water (DLW) is a method for measuring energy expenditure in humans by measuring the rate of loss of isotopes in the urine of a subject who has ingested water conta…	C	TRUE
2	"What is the PER value of a food protein when a total of 200 g of feed containing 10% of that food protein is consumed by the test animal during the measurement period and the animal gains 45 g in weight? (A) 2 (B) 2.25 (C) 3 (D) 4.4"	B	"PER (Protein Efficacy Ratio) is a measure of the nutritional value of protein and indicates the effect of a unit of protein intake on body weight gain in animals. The formula for calculating PER is: PER = weight gained (g) / amount of protein consumed (g). According to the information given in the question, the animal consumed 200g of feed containing 10% protein from this food and gained 45g in …	B	TRUE		"PER (Protein Efficiency Ratio) is a protein efficacy ratio that measures the bioavailability of protein in food. The formula is calculated as PER = weight gain of the animal (g) / amount of protein consumed (g) According to the title, the experimental animals consumed a total of 200g of feed containing 10% protein from this food, i.e. the amount of protein consumed was 200g × 10% = 20g The anima…	B	TRUE
3	"The following fatty acids are used as precursors for the synthesis of prostaglandins. ( A) palmitic acid ( B) Oleic acid (C) Q-linolenic acid ( D ) Arachidonic acid"	D	"It is arachidonic acid (D) that is used as a precursor substance to synthesise prostaglandins. Prostaglandins are a class of biologically active substances that belong to a specific type of fatty acid metabolite. They are transformed by arachidonic acid (also known as eicosatetraenoic acid, abbreviated as AA) in the lipid metabolism pathway. Palmitic acid (A), oleic acid (B) and Q-linolenic acid…	D	TRUE		"The following fatty acids are used as precursors for the synthesis of prostaglandins: (C) linolenic acid"	C	FALSE	Information error
4	" Which of the following minerals can be used to determine the amount of "lean body mass" in an organism? (A) Potassium (B) Calcium (C) sodium (D) Phosphorus"	A	" The mineral content of the body's 'lean body mass' is determined by measuring the amount of phosphorus in the body (D). Phosphorus is one of the most important minerals in the body and is widely found in bone and muscle tissue. Lean body mass is mainly made up of muscle tissue, and phosphorus is one of the minerals that is found in high levels in muscle tissue. Therefore, measuring phosphorus l…	D	FALSE	Information error	"(A) Potassium Lean body mass consists mainly of tissues such as muscle, bone and internal organs. Potassium is mainly found in cells, especially in muscle cells. Therefore, potassium levels can be used to determine the amount of lean body mass in the body."	A	TRUE
5	"5. The requirement of which of the following vitamins does not increase with energy requirement? (A) Vitamin B1 (B) vitamin B2 (C) niacin (D) vitamin B6"	D	" Which of the following vitamins does not increase in requirement with increasing energy requirements? (A) Vitamin B1 The requirement for vitamin B1 (also known as thiamine or thiamin) does not increase with increasing energy requirements. Vitamin B1 is a water-soluble vitamin that plays an important role in energy metabolism, helping to convert food into energy. However, the requirement for vit…	A	FALSE	Information error	(D) The requirement for vitamin B6 does not increase with energy requirements. Although vitamin B6 plays a role in energy metabolism, its requirement is primarily related to protein intake rather than energy requirements.	D	TRUE
6	6. What substance is produced in the colon by fermentation of dietary fibre by bacteria? ( A) glucose (B) inositol (C) fructose (D) short-chain fatty acids	D	"Dietary fibre can be fermented by bacteria in the colon to produce short-chain fatty acids (D). Dietary fibre is a group of carbohydrates that cannot be digested and absorbed by the body, but it can be metabolised in the colon by fermentation by intestinal bacteria. This process produces a variety of substances, the most important of which are short-chain fatty acids, including acetic acid, prop…	D	TRUE		In the colon, dietary fibre can be fermented by bacteria to produce short-chain fatty acids (SCFAs). Therefore, the correct answer is (D) short-chain fatty acids.	D	TRUE
7	Which two of the following nutrients have an antagonistic effect on each other for absorption in the small intestine? ( A ) Copper and zinc ( B ) Iron and vitamin C ( C ) Calcium and vitamin D (D) Selenium and vitamin E	A	According to the options given, option (A) copper and zinc are two nutrients that have antagonistic effects in absorption in the small intestine.	A	TRUE		During absorption in the small intestine, there is an antagonistic effect between copper and zinc. When the intake of one of these elements is too high, the absorption of the other may be affected. The correct answer is therefore (A) Copper and zinc.	A	TRUE
8	"Which of the following nutrients can be destroyed by light? ( A) riboflavin (B) Citric acid C ) pyridoxine (C) niacin"	A	"Which of the following nutrients can be destroyed by light? (A) Riboflavin Riboflavin (also known as vitamin B2) is a water-soluble vitamin that is easily broken down and destroyed when exposed to light. Riboflavin undergoes a photosensitisation reaction in the presence of light, especially ultraviolet light, resulting in a change in its structure and thus a reduction or loss of its activity. Th…	A	TRUE		(A) Riboflavin (riboflavin) is a nutrient that is easily broken down and destroyed by exposure to light. Riboflavin, a form of vitamin B2, is important for growth and development, cell growth and energy production in the human body. Therefore, when storing and handling riboflavin-rich foods, direct sunlight should be avoided to avoid loss of nutritional value.	A	TRUE
9	"9. Which of the following fatty acids has the chemical formula C17H33COOH? ( A) Stearic acid ( B) Linoleic acid (C) alpha-linolenic acid (D) oleic acid"	D	"Which of the following fatty acids has the chemical formula C17H33COOH? (A) Stearic acid The chemical formula for stearic acid is C17H33COOH, which matches the given chemical formula. Stearic acid is a saturated fatty acid, also known as n-heptadecanoic acid. It is a straight-chain fatty acid with 17 carbon atoms. The chemical formulae for linoleic acid (B), alpha-linolenic acid (C) and oleic ac…	A	FALSE	Mutiple error	"A) Stearic acid Stearic acid (stearic acid) has the chemical formula C17H35COOH. it is a saturated fatty acid that is widely found in animal and plant fats."	A	FALSE	Information error
10	"The major carotenoids in the macular region of the retina are ( A) lycopene (B) gamma-carotene (C) lutein (D) β-carotene"	C	"The main carotenoid in the macular region of the retina is (C) lutein. The macular region of the retina is an area of the retina that is rich in lutein. Lutein is a yellow carotenoid that is one of the important components of the visual system. It plays a protective and light-absorbing role in the pigment epithelium of the macular region of the retina, helping to protect the retina from damage c…	C	TRUE		The main carotenoid in the macular region is (C) lutein.	C	TRUE
11	"If a person's daily diet contains 250 g of carbohydrate, 60 g of fat and 50 g of protein, what is the most important proportion of the total energy provided by fat in that day? ( A) 17% (B) 27% (C) 31% (D) 45%"	C	"To calculate the proportion of energy provided by fat to the total energy for that day, we need to know the ratio of energy provided by fat to total energy. With this in mind, we need to know the energy content of fat and other nutrients. The energy content of fat is 9 kcal/g, while the energy content of both carbohydrate and protein is 4 kcal/g. We now calculate the energy provided by fat as fo…	C	TRUE		"In order to calculate the proportion of total energy provided by fat, we need to first calculate the amount of energy provided by each nutrient. 1g of carbohydrate provides 4kcal of energy, 1g of fat provides 9kcal of energy and 1g of protein provides 4kcal of energy. Energy from carbohydrate = 250g * 4kcal/g = 1000kcal Energy from fat = 60g * 9kcal/g = 540kcal Energy from protein = 50g * 4kcal/…	C	TRUE
12	" Which of the following groups of people is most commonly affected by positive nitrogen balance? (A) Pregnant women (B) Patients with wasting diseases (C) Healthy adult men D) Astronauts"	A	"Positive nitrogen balance is most commonly seen in which of the following groups? (A) Pregnant women Positive nitrogen balance is when the body takes in more nitrogen (protein intake) than it excretes (metabolites of nitrogen). In positive nitrogen balance, the body can maintain the nitrogen balance needed for protein synthesis and cellular repair. Pregnant women are one of the most common group…	A	TRUE		"Positive nitrogen balance is most commonly seen in which of the following groups of people? (C) Healthy adult males Positive nitrogen balance is the balance between the nitrogen taken in and the nitrogen excreted. This balance is most common in healthy adult males, as their intake and emissions are essentially equal. Pregnant women, patients with wasting diseases and astronauts, on the other han…	C	FALSE	Information error
13	"What are the chemical names of DHA and EPA respectively? ( A ) Eicosapentaenoic acid and docosahexaenoic acid ( B ) Docosahexaenoic acid and Eicosapentaenoic acid (C) Eicosapentaenoic acid and docosapentaenoic acid ( D ) docosapentaenoic acid and eicosapentaenoic acid"	B	"The chemical name of DHA is docosahexaenoic acid and the chemical name of EPA is eicosapentaenoic acid. Therefore, the correct answer among the options is: (A) Eicosapentaenoic acid and docosahexaenoic acid"	A	FALSE	Information error	"The chemical names of DHA and EPA are, respectively: (A) eicosapentaenoic acid (DHA, Docosahexaenoic acid) and docosahexaenoic acid (EPA, Eicosapentaenoic acid)"	A	FALSE	Information error
14	"Which of the following vitamins is not involved in osteogenesis? (A) Vitamin A (B) Vitamin D (C) Vitamin E (D) Vitamin tea K"	C	"Which of the following vitamins is not involved in osteogenesis? (C) Vitamin E Vitamin A (A), vitamin D (B) and vitamin K (D) are involved in bone health and osteogenesis. Vitamin A plays an important role in bone cell development, bone tissue growth and repair. Vitamin D plays a key role in promoting the absorption and utilisation of calcium and phosphorus, helping to maintain the calcium-phosp…	C	TRUE		(C) Vitamin E is not involved in osteogenesis. Vitamin A, vitamin D and vitamin K are all associated with bone health.	C	TRUE
15	" The body excretes no more than 1mg of iron per day, the main route of excretion being. ( A ) Intestinal tract ( B ) Urine (C) skin ( D) Sweat"	A	"The body excretes no more than 1mg of iron per day and the main route of excretion is . (A) Intestinal tract The main route of excretion of iron is through the intestine. In the human body, iron is excreted mainly through faeces. One part is unabsorbed dietary iron and the other part is old red blood cells and other iron compounds in the intestine. The amount of iron excreted in urine (B) is rel…	A	TRUE		The body excretes no more than 1mg of iron per day and the main route of excretion is: (A) the intestine. Other routes such as urine, skin and sweat also excrete some amount of iron, but in relatively small amounts.	A	TRUE
16	"When you buy vitamin D capsules every day, the content is expressed in "international units". If 1 capsule contains 2000 international units of vitamin D3, how much is this in 'μg'? (A) 50μg (B) 100μg (C) 600μg (D) 2000μg"	A	"To convert International Units (IU) to micrograms (μg), one needs to know the conversion factor of the substance to be converted. For vitamin D3, the conversion factor is 1 IU = 0.025 μg. We now convert the 2000 IU of vitamin D3 contained in 1 capsule to micrograms as follows: 2000 IU × 0.025 μg/IU = 50 μg Therefore, 1 capsule containing 2000 IU of vitamin D3 is equivalent to 50 μg. the answer i…	A	TRUE		"One international unit (IU) of vitamin D3 is equal to 0.025 μg. Therefore, 2000 IU of vitamin D3 is equal to 2000 IU × 0.025 μg/IU = 50 μg The answer is (A) 50 μg."	A	TRUE
17	"Which of the following minerals can be caused by long-term use of acid preparations containing aluminium? (A) Potassium (B) Magnesium (C) phosphorus (D) Chlorine"	C	"Which of the following minerals may be deficient as a result of long-term use of acid preparations containing aluminium? (B) Magnesium Long-term use of aluminium-containing acid preparations may interfere with the absorption and metabolism of magnesium, leading to a deficiency of magnesium in the body. Aluminium competes with magnesium for adsorption to the intestinal tract and prevents magnesiu…	B	FALSE	Information error	Long-term use of aluminium-containing acid preparations may lead to phosphorus deficiency. Therefore, the correct answer is (C) Phosphorus. Aluminium acidifiers combine with phosphates to form insoluble aluminium phosphates, thereby reducing the absorption of phosphorus. This can lead to lower phosphorus levels, which in turn can affect the health of bones and teeth. When using aluminium-containi…	C	TRUE
18	"Among the following dietary components, those that facilitate intestinal calcium absorption are:① lactose; ② lactic acid; ③ vitamin D; ④ fatty acids; ⑤ dietary fibre. (A)①②③ (B)④⑤ (C)②③④ (D)①③④"	A	"The dietary components that facilitate intestinal calcium absorption are: (A) ① ② ③ Lactose (①) is a sugar found in dairy products. Lactose helps in the absorption of calcium. Lactic acid (②) is an organic acid found in dairy products that enhances intestinal absorption of calcium. Vitamin D (③) promotes the absorption and utilisation of calcium in the intestine and contributes to calcium homeos…	A	TRUE		"The dietary components that facilitate intestinal calcium absorption are: lactose, lactic acid and vitamin D. Therefore, the correct answer is (A) ①②③. Lactose and lactic acid help to increase the solubility of calcium, thus facilitating its absorption. Vitamin D is essential for calcium absorption as it helps in the absorption of calcium in the intestine and its deposition in the bones. Fatty a…	A	TRUE
19	"The energy content of pine nuts is 530kcal/100g and the calcium content is 14mg/100g. the energy requirement for physical activity in an adult male is 2600kcal/d and the calcium RNI is 800mg/d. What is the nutritional quality index for calcium in pine nuts for this adult male? (A) 0.086 (B)0. 081 (C)0. 86 (D)0. 81"	A	"The energy content of pine nuts is 530kcal/100g and the calcium content is 14mg/100g. The energy requirement for physical activity for an adult male is 2600kcal/d and the RNI for calcium is 800mg/d. First, calculate the energy content of 100g of pine nuts: Energy content of 100g of pine nuts = (530kcal/100g) × 100g = 530kcal Then, calculate the calcium content of 100g of pine nuts: Calcium conte…	C	FALSE	Statistical error	"To calculate the nutritional quality index for calcium from pine nuts, we need to first calculate how many grams of pine nuts an adult male needs to eat per day to meet his energy requirements, then calculate the calcium content of these pine nuts, and finally compare the calcium content with his calcium RNI. 1. Calculate how many grams of pine nuts per day are needed to meet energy requirements…	无	FALSE	Statistical error
20	"The highest total vitamin E content of the following natural oils and fats is. ( A) palm oil ( B) peanut oil ( C) corn oil ( D) olive oil"	C	"The highest total vitamin E content of the following natural oils and fats is. ( B) peanut oil The amount of total vitamin E in natural oils and fats can vary depending on the source and variety. According to general data, peanut oil has a high content of total vitamin E. Peanut oil is rich in alpha-tocopherol, a common form of vitamin E. The oils in the other options, such as palm oil (A), corn…	B	FALSE	Information error	Of the following natural oils and fats, the highest total vitamin E content is found in (B) peanut oil. Peanut oil is high in vitamin E, which helps with antioxidants and protects cell membranes. However, each oil and fat has its own unique nutritional composition and health benefits, so it is also important to choose fats and oils with appropriate diversity in your daily diet.	B	FALSE	Information error
21	"The two fatty acids most abundant in cocoa butter are: (i) palmitic acid; (ii) oleic acid; (iii) stearic acid; and (iv) linoleic acid. (A) ①② (B) ①③ (C) ②③ (D) ③④ "	C	"The two fatty acids with the highest content in cocoa butter are: (i) palmitic acid and (ii) oleic acid. Cocoa butter is mainly composed of palmitic and oleic acids, which are the most abundant fatty acids in cocoa butter. Stearic and linoleic acids are relatively low in cocoa butter. Therefore, the answer in the options is (A) ① ②."	A	FALSE	Information error	The two most abundant fatty acids in cocoa butter are (1) palmitic acid and (3) stearic acid. Therefore, the correct answer is (B) ① ③. Cocoa butter is mainly composed of saturated fatty acids (e.g. palmitic and stearic acids) and monounsaturated fatty acids (e.g. oleic acid), with saturated fatty acids being the most abundant.	B	FALSE	Information error
22	"22. What is the approximate energy equivalent of 25g of rice for a potato (market weight)? (A) 75g (B) 100g (C) 125g (D) 150g"	C	"What is the approximate weight of a potato with the energy equivalent of 25g of rice? The energy content of rice and potatoes varies depending on the variety and cooking method, and in general potatoes have a slightly lower energy content than rice. Based on general data, it is estimated that the weight of a potato with the energy equivalent of 25g of rice is about 75g. Therefore, the answer in …	A	FALSE	Statistical error	"To calculate the weight of a potato with the energy equivalent of 25g of rice, we need to know the energy density of rice and potatoes. Rice has an energy density of about 3.6 kcal/g and potatoes have an energy density of about 0.9 kcal/g. First, calculate the energy of 25g of rice: 25g * 3.6 kcal/g = 90 kcal Then, divide this energy value by the energy density of the potatoes to obtain the weig…	B	FALSE	Information error
23	"Regarding the browning reaction that occurs during food processing and storage, the following statements are correct: ① there may be a loss of nutrients; ② it is related to the composition of the food; ③ the need for special flavours; ④ try to avoid this reaction. (A) ①②③ (B) ①②④ (C) ②③④ (D) ①③④"	A	"The correct statements regarding browning reactions that occur during food processing and storage are: (i) there may be a loss of nutrients; (ii) it is related to the composition of the food; and (iv) try to avoid this reaction. ①The browning reaction may result in the loss of certain nutrients in food, e.g. degradation of vitamin C. ②The browning reaction is related to the composition of the fo…	B	FALSE	Information error	"The correct statement is (B) ① ② ④. Browning reactions may occur during food processing and storage. Such reactions may lead to loss of nutrients (①) and are related to the composition of the food (②). During food processing, we should try to avoid the occurrence of browning reactions (④) in order to maintain the nutritional value and taste of the food. The need for special flavours (③) is not d…	B	FALSE	Information error
24	"The following descriptions of allicin are incorrect. ( A) The main flavour of garlic comes from allicin ( B) Allicin is more abundant in raw garlic than in cooked garlic ( C) Fresh garlic contains no allicin, only allicin ( D) Steamed garlic retains more allicin than microwave cooking"	D	"The following descriptions of allicin are incorrect. (C) Fresh garlic contains no allicin, only allicin This description is incorrect. Fresh garlic does contain allicin. Allicin is one of the active ingredients in garlic and it has a variety of biological activities and medicinal values. The amount of allicin in fresh garlic is relatively low, but it is still present. Therefore, the answer in op…	C	FALSE	Information error	"The incorrect description is: (A) The main flavour of garlic comes from allicin. In fact, the main flavour of garlic comes from another compound called 'alkyl alcohol sulphide'. When garlic is chopped, mashed or chewed, the enzymes in garlic react with allicin to produce allicin. Allicin has biological activities such as antibacterial, antiviral and antioxidant properties, but it is not the main…	A	FALSE	Information error
25	"Which two of the following foods do not better complement each other as proteins? ( A) Flour and soy ( B) Corn and cheese ( C) Rice and lean meat ( D) millet and gluten"	D	According to the options given, option (D) Millet and gluten are two foods that do not better complement each other in terms of protein.	D	TRUE		Protein complementation refers to the pairing of two or more foods with different amino acid compositions to improve protein bioavailability. Of the four options, (C) rice and lean meat and (D) millet and gluten are better combinations for protein complementation. This is because rice and millet are mainly cereals, while lean meat and gluten are mainly animal and vegetable proteins, and this pair…	无	FALSE	Information error
26	"When wholemeal flour is fermented to make wholemeal bread, the content of which of the following substances is significantly reduced, thus improving the nutritional value ? ( A) Saponins ( B) phytic acid (C) cellulose (D) Trypsin inhibitor"	B	"When wholemeal flour is fermented to make wholemeal bread, the nutritional value is improved by a significant decrease in the amount of which of the following substances. (B) phytic acid Phytic acid is an anti-nutrient found in wholemeal flour that combines with minerals (such as calcium, iron and zinc) to form insoluble salts, thereby reducing the bioavailability of these minerals. The phytic a…	B	TRUE		During the preparation of wholemeal bread, fermentation can lead to a significant decrease in the phytic acid (B) content. Phytic acid can bind to minerals and reduce their bioavailability. Through fermentation, the phytic acid content is reduced, thus increasing the availability of minerals in wholemeal bread and improving the nutritional value.	B	TRUE
27	" Please rank the following foods in descending order of fat content (g/100g edible portion): ① chicken breast; ② pork (lean); ③ old tofu; ④ tofu; ⑤ walnuts. (A)③④①②⑤ (B)④①③②⑤ (C)①③④②⑤ (D)③①②④⑤"	D	"Arrange the following foods in order according to their fat content, from least to most, in the correct order. (A)③④①②⑤ Explanation. ③Old tofu: Old tofu is made from soya bean paste that has been coagulated and processed and has a low fat content. ④Dried bean curd: Dried bean curd is made from soybeans that have been soaked and fermented and is lower in fat. ①Chicken breast: Chicken breast is th…	A	FALSE	Information error	"Based on the fat content of the foods, we can rank them in the following order: ①Chicken breast: fat content is about 1.2g/100g ③Old tofu: fat content is about 2.7g/100g ②Pork (lean): fat content of about 6.1g/100g ④Tofu: fat content is about 18g/100g ⑤ Walnuts: fat content is about 65g/100g Therefore, the correct answer is (C) ① ③ ④ ② ⑤."	C	FALSE	Information error
28	" Which of the following cooking methods is the most damaging to vitamin C in food? ( A) Stir-fry quickly and remove from the pan quickly ( B) Basting with pea starch before adding to the pan ( C) Slowly simmering over low heat ( D) blanching for half a minute and then adding seasoning to cool "	C	"Which of the following cooking methods destroys the most vitamin C in food is the option. (A) Stir-fry over high heat and quickly remove from the pan High temperatures and rapid heating can lead to the breakdown and loss of vitamin C. Therefore, the rapid frying method causes the most damage to the vitamin C in food."	A	FALSE	Information error	"Vitamin C is easily destroyed in the presence of heat, light and oxygen. The degree of vitamin C destruction during cooking is related to the cooking time, temperature and cooking method. The following cooking methods are the most damaging to vitamin C in food: (C) Low and slow cooking The long cooking time of low and slow cooking allows the vitamin C in food to be gradually destroyed during the…	C	TRUE
29	"Which of the following foods is not reasonably fortified? (A) Addition of lysine to bread (B) Addition of vitamin D to milk (C) Lysine in soya flour (D) Addition of iron to soy sauce"	C	"Which of the following options for nutritional fortification of foods does not make sense. (C) Addition of lysine to soya flour Pulses themselves are good sources of protein and are rich in lysine. Therefore, nutritional fortification with lysine in soybean flour is not justified because soybean flour already contains sufficient lysine."	C	TRUE		"(A) Adding lysine to bread Lysine is an essential amino acid that the body cannot synthesise on its own and must be consumed from food. However, bread is usually made from wheat flour, which itself already contains some amount of lysine. Therefore, adding lysine to bread may not be the most logical way to fortify it. In contrast, other options in nutritional fortification methods are more target…	A	FALSE	Information error
30	"The following are both food and medicine: ① clove; ② patchouli; ③ cuttle bean; ④ croton; ⑤ papaya. (A) ①②⑤ (B) ①②③⑤ (C) ①③④⑤ (D) ①②③④⑤"	B	"The following options are both food and medicine. (A) ①②⑤ Cloves, patchouli and papaya can be used as both food and medicine. They are often used as flavourings in cooking and have medicinal value. Knife beans and croton are less commonly used in food and are potentially toxic and are more commonly used for medicinal purposes. Therefore, option (A) is correct."	A	FALSE	Information error	"The following is both a food and a medicine. (A) ① clove ② patchouli ⑤ papaya These are all plants that have some medicinal value in Chinese medicine and can also be eaten as food."	A	FALSE	Information error
31	"The best method for determining the fat content of foods such as fish, shellfish and eggs, which contain a high proportion of phospholipids, is. (A) chloroform-methanol extraction (B) Soxhlet extraction (C) acid hydrolysis ( D) Babcock method".	A	The best method for determining the fat content of foods such as fish, shellfish and eggs, which contain a high proportion of phospholipids, is the acid hydrolysis method (C). Acid hydrolysis effectively breaks down phospholipids in fats and converts them into a measurable form. Chloroform-methanol extraction (A) and Soxhlet extraction (B) are mainly suitable for food samples with a high fat cont…	C	FALSE	Information error	"The best method for determining the fat content of foods such as fish, shellfish and eggs, which contain a high proportion of phospholipids, is. (A) Chloroform-methanol extraction Chloroform-methanol extraction (Folch method) is a method commonly used to determine the fat content of foods containing phospholipids. This method is effective in extracting fatty components such as phospholipids and …	A	TRUE
32	"The following common food additives are preservatives:1 floric acid;2 monosodium glutamate ;3 sodium nitrate;4 sulphur dioxide;5 potassium sorbate. (A) 1234 (B) 2345 (C) 1235 (D) 1345"	D	The following common food additives are preservatives 3 sodium nitrate and 4 sulphur dioxide. Therefore, option (D) 1345 is correct. Floric acid, monosodium glutamate and potassium sorbate are not preservatives and they may be used as flavour enhancers or flavouring agents.	D	TRUE		"A preservative is an additive used to extend the shelf life of food and inhibit the growth of microorganisms. According to the options given in the question, the following are preservatives: 1. Floric acid 3. sodium nitrate 4. sulphur dioxide 5. potassium sorbate Therefore, the correct answer is (D) 1345."	D	TRUE
33	"Which of the following foods, after processing, has no significant adverse effect on the preservation and utilization of nutrients? (A) Making jam out of fruit (B) Making vermicelli from green beans (C) Making soybean milk from soybeans ( D) Making flour into doughnuts"	C	"The following food products, after processing, have no significant adverse effects on nutrient preservation and utilisation (C) Making soya bean into soya milk. Soy milk is a food product in which soybeans are ground into a pulp and boiled. Compared to virgin soybeans, soy milk still retains the protein, fat and some other nutrients found in soybeans. The processing of jams, vermicelli and dough…	C	TRUE		Of these four processed foods, (C) making soya bean into soya milk has no significant adverse effects on nutrient preservation and utilisation. Soya milk is a nutrient-rich food, rich in protein, fat, carbohydrates, vitamins and minerals. When soya beans are processed into soya milk, their nutrient content remains largely unchanged and they are more easily digested and absorbed.	C	TRUE
34	"The sugar that cannot be directly determined and analysed by the reducing sugar method is . ( A) sucrose ( B) Fructose ( C) glucose ( D) lactose"	A	The sugar that cannot be directly determined and analysed by the reducing sugar method is (A) sucrose. Sucrose is a non-reducing sugar because it does not have the ability to directly reduce reducing copper ions in aqueous solution. In contrast, fructose, glucose and lactose are all reducing sugars which can directly reduce copper ions and be reduced to copper oxide precipitates.	A	TRUE		"The sugars that cannot be directly determined and analysed by the reducing sugar method are (A) sucrose"	A	TRUE
35	"Nitrites are added to sausages to prevent the growth of which of the following bacteria? ( A) Clostridium botulinum (B ) Salmonella (C) Staphylococcus aureus (D) Vibrio parahaemolyticus"	A	Nitrite is added to sausages to prevent the growth of Clostridium botulinum. Nitrite has the ability to inhibit the growth of Clostridium botulinum, which acts as a preservative and preserves freshness during the sausage making process. Salmonella, Staphylococcus aureus and Vibrio parahaemolyticus are not affected by nitrite, so nitrite is added mainly to prevent food poisoning caused by Clostrid…	A	TRUE		Nitrite is added to sausages mainly to prevent the growth of (A) Clostridium botulinum. Nitrite has the function of preserving, inhibiting bacteria and improving the colour of food, and can effectively inhibit the growth of harmful microorganisms such as Clostridium botulinum. At the same time, nitrite can also give sausages their unique flavour and colour.。	A	TRUE
36	"The following plants correspond correctly to the toxic components they contain:1 Sprouted potato - lobotropin ; 2 Quadrangular bean - alkaloids ; 3 Bitter almond - cyanogenic glycosides ; 4 Fresh cauliflower - colchicine ; 5 Cottonseed oil - erythrocyte agglutinin. (A) 1 2 3 (B) 1 3 4 (C) 3 4 5 (D) 2 4 5"	B	"The correct correspondence is Sprouted potatoes - lobotropin Bitter almond - cyanogenic glycosides Fresh yellow cabbage - colchicine So the correct answer is (B) 1 3 4."	B	TRUE		"The correct correspondence is: (B) 1 3 4 1. sprouted potato - lobotropin 3. bitter almond - cyanogenic glycosides 4. fresh yellow cabbage - colchicine These plants contain toxic components that may be harmful under certain conditions and therefore need to be consumed with care."	B	TRUE
37	"Food Safety National Standard "Limits of Mycotoxins in Food (GB2761- 2017)" has established limits for the following mycotoxins: 1 aflatoxin B1; 2 aflatoxin M1; 3 deoxynivalenol; 4 penicillin; 5 ochratoxin A; 6 zearalenone. (A) 1 2 (B) 1356 (C) 3 4 5 6 (D) 1 2 3 4 5 6"	D	"According to the national food safety standard "Limits of mycotoxins in food (GB2761-2017)", the following limit indicators of mycotoxins have been established: Aflatoxin B1 Aflatoxin M1 Deoxynivalenol Penicillin Ochratoxin A Zearalenone So the correct answer is (D) 1 2 3 4 5 6."	D	TRUE		According to the national food safety standard "Limits of mycotoxins in food (GB2761-2017)", the mycotoxins for which limits have been established are: 1 aflatoxin B1; 2 aflatoxin M1; 3 deoxynivalenol; 4 spreading penicillin; 5 ochratoxin A; 6 zearalenone. Therefore, the correct answer is (D) 1 2 3 4 5 6.	D	TRUE
38	"The main play of contaminants produced in the process of the Murad reaction, which can occur under high oil processing conditions of food, is . (A) N-nitroso compounds (B ) chloropropanol (C ) Heterocyclic amines (D ) polycyclic aromatic hydrocarbons"	C	The main contaminants produced when the Merad reaction occurs under high oil processing conditions in food are polycyclic aromatic hydrocarbons (D).	D	FALSE	Information error	"The chemical reaction that can occur under high oil processing conditions in food is the Maillard reaction (Maillard reaction). The main contaminants produced during this process are (C) Heterocyclic amines The Maillard reaction is a non-enzymatic reaction that occurs mainly between sugars and amino acids, resulting in browning and specific flavours in foods. During high temperature processing, …	C	TRUE
39	"Fish provides n-3 fatty acids, but may also contain contaminants such as methylmercury. In their risk assessment, foreign scholars have used neurological symptoms as a common indicator to provide specific guidance for the development of dietary guidelines for pregnant women on the intake of fish and other fish products. The risk assessment methods cited in this example are mainly. ( A) probabili…	B	The main assessment method used in the risk assessment of contaminants in fish for neurological symptoms in the dietary guidelines for pregnant women is the risk-benefit assessment (B). This assessment approach integrates the risks and potential benefits and provides relevant guidance and advice on a case-by-case basis.	B	TRUE		The risk assessment methods cited in the example are mainly: (B) risk-benefit assessment. In this assessment approach, researchers weigh the nutritional benefits of fish intake (e.g. n-3 fatty acid intake) against potential health risks (e.g. intake of contaminants such as methylmercury) in order to provide specific guidance on the intake of fish and other fish products in dietary guidelines for …	B	TRUE
40	"Consumption of rice contaminated with the heavy metal cadmium can cause which of the following diseases? ( A) Minamata disease ( B) Blackfoot disease ( C) Painful disease ( D) Foot fungus"	C	"Consumption of rice contaminated with the heavy metal cadmium may cause painful pain disease (C). Painful pain disease is a chronic poisoning condition that results mainly from the ingestion of foods containing cadmium. Cadmium is a toxic heavy metal, and excessive long-term intake of cadmium can cause damage to human health, including damaging kidney function and causing osteoporosis. In this c…	C	TRUE		Consumption of rice contaminated with the heavy metal cadmium may cause painful pain disease (C). Painful disease, also known as panniculosis or panniculosis, is a chronic poisoning condition caused by the chronic ingestion of foods containing excessive amounts of cadmium. The main symptoms of the disease include joint pain, fractures and kidney function impairment. To avoid cadmium poisoning, tr…	C	TRUE
41	"The end products of the oxidative metabolism of adenine nucleosides and guanine nucleosides in humans are respectively. (A) acetic acid, oxalic acid (B) oxalic acid, urea (C) urea, uric acid (D) uric acid, uric acid"	D	"The end products of the oxidative metabolism of adenine nucleosides (adenosine and adenine) and guanine nucleosides (guanosine and guanine) in humans are, respectively: (C) urea and uric acid. The end product of the oxidative metabolism of adenosine is urea, while the end product of the oxidative metabolism of guanine nucleoside is uric acid. This is because adenine nucleosides undergo a series …	C	FALSE	Information error	The end product of the oxidative metabolism of adenine nucleosides in the body is uric acid, while the end product of the oxidative metabolism of guanine nucleosides is also uric acid. So the correct answer is (D) uric acid, uric acid.	D	TRUE
42	"Nucleosides are made up of which of the following?1 five-carbon sugar;2 six-carbon sugar;3 phosphoric acid;4 nitrogen-containing nucleopeptide group (A)14 (B) 24 (C) 134 (D) 234"	A	"Nucleosides are composed of: (A) 1, 4, i.e. a five-carbon sugar and a nitrogenous base. A nucleoside consists of a five-carbon sugar and a nitrogenous base. The five-carbon sugar can be a ribose (oxygenated) or deoxyribose (non-oxygenated), while the nitrogenous base can be adenine (A), guanine (G), thymine (T) or uracil (U). Thus, a nucleoside can be adenosine (consisting of adenine and ribose)…	A	TRUE		"Nucleosides are made up of 1. five-carbon sugars 3. phosphoric acid 4. a nitrogen-containing triplet group So the correct answer is (C) 134."	C	FALSE	Information error
43	"After strenuous exercise, which of the following amino acids will be released by muscle cells primarily to provide glucose synthesis by the liver? (A) Glycinol (B) lysine (C) leucine (D) alanine"	D	"After strenuous exercise, muscle cells primarily release alanine for glucose synthesis by the liver. Alanine is an amino acid that is abundantly stored in muscle cells. During strenuous exercise, the muscle cells break down the stored alanine and release it into the bloodstream. This released alanine can be captured by the liver and used in the synthesis of glucose, a process known as gluconeoge…	D	TRUE		"After strenuous exercise, muscle cells will primarily release alanine (alanine) to provide the liver with glucose synthesis. This process is known as the alanine-glucose cycle (alanine cycle). So the correct answer is (D) alanine."	D	TRUE
44	"Which of the following biochemical reactions take place in the mitochondria?1 synthesis of fetal fatty acids;2 beta-oxidation of fetal fatty acids;3 synthesis of ketone bodies;4 synthesis of urea;5 glycolysis. (A) 123 (B) 234 (C) 135 (D) 245"	B	"The biochemical reactions that take place in the mitochondria are Fetal fatty acid beta-oxidation: the metabolism of fatty acids takes place in the mitochondria, where fatty acids are progressively broken down into acetyl coenzyme A to produce energy for cellular use. Synthesis of ketone bodies: the synthesis of ketone bodies takes place in the mitochondria, converting the acetyl coenzyme A prod…	A	FALSE	Mutiple error	The biochemical reactions that take place in the mitochondria are: 2 beta-oxidation of fetal fatty acids, 3 synthesis of ketone bodies, and 4 synthesis of urea. Therefore, the correct answer is (B) 234.	B	TRUE
45	"Which of the following hormones has no effect on weight change? (A) Thyroid hormone (B) growth hormone (C) parathyroid hormone (D) Glucocorticoids"	C	"Parathyroid hormone has no direct effect on weight change. Parathyroid hormone is a hormone secreted by the parathyroid glands and is primarily involved in regulating blood calcium and phosphorus levels. Its main effects are to increase the absorption of calcium in the intestine, to promote the release of calcium from the bones and to regulate the excretion of calcium and phosphorus by the kidne…	C	TRUE		"(C) Parathyroid hormone The main role of parathyroid hormone is to regulate blood calcium and phosphorus concentrations and has no direct effect on weight change. Of the other options, thyroid hormone, growth hormone and glucocorticoids may all affect body weight."	C	TRUE
46	"The correspondence between which of the following enzymes and their cofactors is wrong? (A) Cytochrome oxidase - iron (B) Ethanol dehydrogenase-copper (C) xanthine oxidase - molybdenum (D) Glutathione peroxidase - selenium"	B	"The correspondence is incorrect for: (D) Glutathione Peroxidase - Selenium Glutathione Peroxidase (Glutathione) is an enzyme which is primarily responsible for scavenging peroxides from cells and protecting them from damage caused by oxidative stress. The cofactor of glutathione peroxidase is selenium (Selenium), which is involved in the catalytic reaction as part of the enzyme. Therefore, the c…	D	FALSE	Information error	(B) Ethanol dehydrogenase - copper is the wrong correspondence. The cofactor for ethanol dehydrogenase should be zinc, not copper.	B	TRUE
47	"Ketone bodies cannot be oxidized in the liver because which of the following enzymes is lacking in the liver? (A) HMGCoA synthase (B) HMGCOA reductase (C) HMGCoA cleavage enzyme (D) succinyl-CoA transsulfhydrylase"	D	"The inability of ketone bodies to be oxidized in the liver is due to the lack of which of the following enzymes in the liver: (B) HMGCOA Reductase HMG-CoA Reductase (HMG-CoA Reductase) is an enzyme that plays a key role in the cholesterol synthesis pathway. It reduces HMG-CoA (3-hydroxy-3-methylglutaryl-coenzyme A) to methylglutaconyl-coenzyme A (Methylglutaconyl-CoA), thereby continuing the syn…	B	FALSE	Mutiple error	"(C) HMGCoA lyase The reason ketone bodies cannot be oxidised in the liver is that hepatocytes lack HMGCoA lyase (3-hydroxy-3-methylglutaryl coenzyme A lyase), an enzyme found in other tissues and responsible for converting ketone bodies into acetyl coenzyme A, which enters the tricarboxylic acid cycle to produce energy. The lack of this enzyme in the liver, on the other hand, prevents ketone bod…	C	FALSE	Information error
48	"Of the following hormones, the one secreted mainly by the kidneys is . (A) melatonin (B) erythropoietin (C) testosterone (D) insulin"	B	"Of the following hormones, the one secreted mainly by the kidneys is . (B) erythropoietin Erythropoietin, also known as erythropoietin or erythropoietin analogue (EPO), is a hormone secreted by the kidneys. It plays an important role in promoting erythropoiesis in the body by stimulating the proliferation and differentiation of erythropoietic precursor cells in the bone marrow and promoting the …	B	TRUE		Of these four options, the hormone secreted mainly by the kidneys is (B) Erythropoietin. Erythropoietin (EPO) is a growth factor produced mainly by the endothelial cells of the kidney, which stimulates the differentiation of stem cells in the red bone marrow into red blood cells, thus promoting the production of red blood cells.	B	TRUE
49	"Decreased bile production can affect the absorption of which of the following vitamins? (A) Vitamin B6 (B) Vitamin B12 (C) Vitamin C (D) Vitamin E"	D	"Decreased bile production affects the absorption of which of the following vitamins primarily. (B) vitamin B12 Bile plays an important role in the digestive process and one of its functions is to aid the absorption of fat-soluble vitamins. Vitamin B12, in particular, needs to be combined with cholesterol in the bile and then absorbed through the intestinal mucosa in order to be used effectively.…	B	FALSE	Information error	Reduced bile production can affect the absorption of vitamin E. Vitamin E is a fat-soluble vitamin and its absorption requires the help of bile. Bile helps in the emulsification and absorption of fats and when bile secretion is reduced, the absorption of fat-soluble vitamins is impaired. Therefore, the correct answer is (D) Vitamin E.	D	TRUE
50	"The base composition of the complementary strand of a double-stranded DNA with A = 30% and G = 24% in one strand is known to be, correctly. (A) T and C 45% (B) T and C 54% (C) A and G 54% (D) T and G 46%"	B	"According to the rules of base pairing, the complementary strands of DNA have adenine (A) complementary to thymine (T) and guanine (G) complementary to cytosine (C). As the two strands of DNA are complementary, the sum of the percentages of each base should be 100%. In the given information, A = 30% and G = 24%. Based on the complementarity relationship, the percentage of T should be equal to th…	A	FALSE	Statistical error	"If A = 30% and G = 24% in a chain is known, then the proportions of T and C in that chain are T = 100% - 30% - 24% = 46% C = 100% - 30% - 24% = 46% This is because in the complementary strand of DNA, A is complementary to T and G is complementary to C. Therefore, in the complementary strand, the proportion of T is equal to the proportion of A and the proportion of C is equal to the proportion of…	B	TRUE
51	"51. When the concentration of hydrogen ions in the blood is higher than normal and the partial pressure of bicarbonate and carbon dioxide is lower than normal, which type of poisoning is this? ( A) metabolic acidosis ( B) Metabolic alkalosis ( C) Respiratory acidosis ( D) Respiratory alkalosis	A	According to the description, the higher than normal concentration of hydrogen ions in the blood and the lower than normal partial pressure of bicarbonate and carbon dioxide are characteristic of metabolic acidosis. Therefore, the correct answer would be option (A) Metabolic acidosis.	A	TRUE		When the concentration of hydrogen ions in the blood is higher than normal and the partial pressure of bicarbonate and carbon dioxide is lower than normal, this is metabolic acidosis (A)	A	TRUE
52	"52. The indicator commonly used to reflect the iodine nutritional status of a population in an area is. (A) thyroid nodules (B) urinary iodine (C) thyroglobulin (D) free atrial tetraiodothyronine "	B	The indicator that is usually used to reflect the iodine nutritional status of a population in an area is the urine iodine measurement. The correct answer would therefore be option (B) Urinary iodine	B	TRUE		A commonly used indicator of the iodine nutritional status of a population in an area is (B) urinary iodine. Urinary iodine concentration reflects the amount of iodine consumed by the body and is an important indicator for assessing iodine nutrition status.	B	TRUE
53	"53. The preferred method for screening inpatients for nutritional risk is . (A) Micro Nutritional Assessment (MNA) (B) Nutritional Risk Screening 2002 (NRS2002) (C) Subjective Global Assessment (SGA) (D) Patient Subjective Global Assessment (PG-SGA) "	B	The preferred method for screening inpatients for nutritional risk is the Nutritional Risk Screening 2002 (NRS2002). Therefore, the correct answer would be option (B) Nutrition Risk Screening 2002 (NRS2002).	B	TRUE		The preferred method for screening inpatients for nutritional risk is the (B) Nutritional Risk Screening 2002 (NRS2002), a widely used nutritional risk screening tool for inpatients that effectively assesses the nutritional status and risk of patients and helps to develop appropriate nutritional treatment plans.	B	TRUE
54	"54. The dangers of excessive weight gain during pregnancy are:1 giant babies;2 gestational diabetes;3 low birth weight babies;4 preterm birth;5 neonatal allergies. (A) 124 (B) 125 (C) 123 (D) 245 "	A	Excessive weight gain during pregnancy may be associated with the following risks: huge babies (1), gestational diabetes (2), low birth weight babies (3) and preterm birth (4). There is no direct correlation between neonatal allergies (5) and excessive weight gain during pregnancy. Therefore, the correct answer would be option (A) 124, i.e. macrosomia, gestational diabetes mellitus, low birth wei…	A	TRUE		The correct answer is (A) 124. The risks of excessive weight gain during pregnancy include: 1 macrosomia; 2 gestational diabetes; 4 preterm birth. Low birth weight babies and neonatal allergies are not associated with excessive weight gain during pregnancy.	A	TRUE
55	"55. The average amount of protein in breast milk (mature milk) is about. (A) 1.2g/100ml (B) 2.0g/100ml (C) 2.5g/100ml (D) 3.2g/100ml	A	The average protein content of breastmilk (mature milk) is approximately 2.5 g/100 ml. Therefore, the correct answer would be option (C) 2.5 g/100 ml.	C	FALSE	Information error	The average protein content of breastmilk (mature milk) is approximately 1.2g/100ml, so option (A) is correct.	A	TRUE
56	"According to the recommendations of the Dietary Reference Intakes for Chinese Residents (2013 Edition), what is the increase in energy requirement during late pregnancy and lactation respectively, compared to non-pregnant women? (A) 300kcal/d and 450kcal/d (B) 300kcal/d and 500kcal/d (C) 450kcal/d and 500kcal/d (D) 500kcal/d and 300kcal/d "	C	According to the recommendations of the Dietary Reference Intakes for Chinese Residents (2013 Edition), the energy requirement is increased by about 300kcal/d during late pregnancy and about 500kcal/d during lactation compared to non-pregnant women. therefore, the correct answer should be option (B) 300kcal/d and 500kcal/d.	B	FALSE	Information error	"According to the recommendations of the Dietary Reference Intakes for Chinese Residents (2013 Edition), relative to non-pregnant women, the energy requirements during late pregnancy and lactation need to be increased by (A) 300kcal/d and 450kcal/d."	A	FALSE	Information error
57	"The main purposes of complementary foods for infants at the appropriate time are: 1 to provide energy and nutrition; 2 to prevent allergies; 3 to learn to eat; 4 to increase the feeling of the infant's belly pack; 5 to wean. (A) 12 (B) 13 (C) 24 (D) 35 "	B	The main objectives of complementary feeding for infants at the right time are energy and nutrition (1) and learning to eat (3). Preventing allergies (2), increasing the infant's belly (4) and weaning (5) are not the main purposes of complementary feeding for infants. Therefore, the correct answer would be option (B) 13, i.e. to provide energy and nutrition and to learn to eat.	B	TRUE		"The main purposes of complementary foods to be added at the appropriate time for infants are: (B) 1 replenish energy and nutrition; 3 learn to eat."	B	TRUE
58	"To prevent vitamin A deficiency in children, the following descriptions are incorrect. (A) consume animal liver regularly (B) Eat more dark vegetables such as carrots or spinach (C) getting more sunlight every day to help synthesise vitamin A in the body (D) Eating animal liver is better than eating carrots for preventing vitamin A deficiency	C	To prevent vitamin A deficiency in children, the following description is incorrect Option (D) Eating animal liver is better than eating carrots for preventing vitamin A deficiency. In fact, animal liver and carrots are both good sources of vitamin A, but they provide slightly different forms of vitamin A. Animal liver contains mainly retinol, the active form of vitamin A, while carrots are rich …	D	FALSE	Information error	Option (C) is incorrect. Vitamin D can be synthesised by sunlight on the skin, not vitamin A. Vitamin A is mainly consumed through food, such as animal liver, carrots and spinach. Therefore, getting more sunlight every day does not help the synthesis of vitamin A in the body.	C	TRUE
59	"School-age children should accumulate at least how long of moderate or higher intensity physical activity per day? (A) 30 minutes (B) 40 minutes (C) 50 minutes (D) 60 minutes "	D	According to the World Health Organisation (WHO), school-age children should accumulate at least 60 minutes of moderate or higher intensity physical activity per day. Therefore, the correct answer would be option (D) 60 minutes	D	TRUE		" School-age children should accumulate at least 60 minutes of moderate or higher intensity physical activity per day. So the correct answer is (D) 60 minutes."	D	TRUE
60	"What are the nutritional deficiency diseases to which people on a long-term all-vegetarian diet are susceptible?1 Protein malnutrition; 2 Scurvy; 3 Pernicious anaemia; 4 Footrot; 5 Iron deficiency anaemia. (A) 123 (B) 135 (C) 234 (D) 245 "	B	Nutritional deficiency diseases that people on a long-term all-vegetarian diet are prone to include protein malnutrition (1), scurvy (2), pernicious anaemia (3) and iron deficiency anaemia (5). Foot disease (4) is usually associated with vitamin B1 (thiamine) deficiency and is not directly related to an all-vegetarian diet. The correct answer would therefore be option (B) 135, i.e. protein malnut…	B	TRUE		(B) 135	B	TRUE
61	"The following descriptions of the physiological metabolic characteristics of the elderly are correct:1 reduced gastric acid secretion and reduced pepsin secretion;2 thymus atrophy and reduced number of T lymphocytes;3 reduced basal metabolism and reduced energy requirements;4 altered body composition and increased body water;5 reduced androgen levels in women and therefore reduced risk of cardio…	A	The following descriptions of the physiological metabolic characteristics of the elderly are correct: reduced gastric acid secretion, reduced pepsin secretion (1), reduced basal metabolism, reduced energy requirements (3), altered body composition and increased body water (4). Atrophy of the thymus, reduced numbers of T-lymphocytes (2) and reduced levels of androgens in women and therefore a redu…	A	TRUE		The correct description is: 1 reduced gastric acid secretion, reduced pepsin secretion; 2 thymus atrophy, reduced number of T lymphocytes; 3 reduced basal metabolism, reduced energy requirements; 4 altered body composition, increased body water. Therefore, the correct answer is (B) 234.	B	FALSE	Mutiple error
62	"In terms of reducing the risk of malnutrition and the risk of death, BM in older people should not be less than . (A) 17kg/m2 (B) 18.5kg/m2 (C) 20kg/m2 (D) 22kg/m2	C	In terms of reducing the risk of malnutrition and mortality, the BMI (Body Mass Index) of older people should not be less than 18.5 kg/m². Therefore, the correct answer would be option (B) 18.5kg/m².	B	FALSE	Information error	In terms of reducing the risk of malnutrition and mortality, older people should have a BMI of no less than (C) 20 kg/m². In older people, a higher BMI may be associated with a lower risk of mortality and it is therefore important for older people to maintain a moderate BMI.	C	TRUE
63	"A female patient, 70 years old, is irritable and has decreased body resistance. Biochemical examination reveals decreased serum iron and ferritin, decreased ferritin saturation, increased free protoporphyrin concentration and a hemoglobin of 120 g/L. This patient is probably in a state of iron deficiency. (A) anaemia (B) iron depletion (C) iron deficiency in erythropoiesis (D) Decreased hemoglob…	C	"These findings suggest that she may be in a state of iron deficiency. Of the options given, the one that best fits these findings is option (C) The iron-deficient phase of erythropoiesis. This stage indicates that the body's iron stores have been exhausted, but there is still a deficit of iron needed for erythropoiesis. This is consistent with a normal or slightly low haemoglobin level. Therefor…	C	TRUE		"Based on the information provided, this female patient's symptoms and biochemical findings suggest that she may be in an iron-deficient state during: (C) the iron-deficient phase of erythropoiesis. During the iron deficient phase of erythropoiesis, iron stores are reduced, serum iron and ferritin are decreased, ferritin saturation is decreased and free protoporphyrin concentration is increased. …	C	TRUE
64	"A boy who, after an hour of fitness running outdoors in summer, suffers from thirst and, after drinking a large amount of pure water, develops dizziness, muscle weakness with twitching of the fingers, and a decrease in physical fitness, the main cause of which may be. (A) moderate dehydration (B) heat stroke (C) hyponatremia (D) Heat illness	C	"According to the description, the boy experienced thirst, dizziness after drinking large amounts of water, muscle weakness with finger twitching, and decreased physical performance after an hour of fitness running outdoors in summer. These symptoms are associated with moderate dehydration. Option (A) Moderate dehydration best fits these symptoms. During exercise, the body sweats and loses water,…	A	FALSE	Mutiple error	"The main cause of this boy's symptoms after drinking large amounts of pure water may be: (C) Hyponatraemia. Hyponatraemia is defined as a lower than normal concentration of sodium in the blood plasma. When the body sweats a lot, replenishing too much pure water may lead to a dilution of sodium ions in the blood, thus triggering hyponatraemia. Symptoms of hyponatraemia include dizziness, muscle w…	C	TRUE
65	"Exercise can lead to an increased oxidative stress response in the body. Among the following substances, those with antioxidant effects are :1 vitamin C ; 2 cysteine ; 3 lycopene ; 4 saturated fatty acids ; 5 calcium carbonate. (A) 135 (B) 123 (C) 145 (D) 234	B	"Exercise can lead to an increased oxidative stress response in the body. The following substances have antioxidant effects: vitamin C (1), lycopene (3) and cysteine (2). Saturated fatty acids (4) and calcium carbonate (5) do not have an antioxidant effect. Therefore, the correct answer would be option (B) 123, i.e. vitamin C, cysteine and lycopene."	B	TRUE		The correct answer is (A) 135. Vitamin C, lycopene and cysteine all have antioxidant properties. These substances help to fight free radical damage and thus protect cells from the effects of oxidative stress.	A	FALSE	Information error
66	"Of the following nutritional measures for lead workers, the inappropriate ones are. (A) increase of vitamin C (B) Increasing quality protein (C) Increasing fat intake (D) increasing the intake of B vitamins	C	"Of the following nutritional measures for lead workers, it is inappropriate to increase fat intake (C). Increased fat intake will not directly reduce the absorption of lead in the body or promote its excretion. On the contrary, excessive fat intake may lead to weight gain, which increases the accumulation and toxicity of lead. Therefore, increased fat intake is not an appropriate nutritional mea…	C	TRUE		"Of these nutritional measures, the inappropriate ones are (C) Increasing fat intake For lead workers, increased intake of vitamin C, high quality protein and B vitamins is beneficial in improving the body's resistance to lead and lead excretion. However, increased fat intake may have a negative impact on the body and is detrimental to lead excretion. Therefore, excessive fat intake should be avo…	C	TRUE
67	"Foods that should be restricted in people with high blood pressure are:1 salted vegetables:2 whole grains;3 ham;4 salted fish ; 5 fresh vegetables :6 tofu ; 7 sausages ; 8 fruit . (A) 1234 (B) 1357 (C) 1347 (D) 5678	C	"The foods that should be restricted for people with hypertension are mainly high salt foods, as high salt intake can lead to increased blood pressure. Based on the foods in the options, the restricted foods should include salted vegetables (1), ham (3), salted fish (4) and sausages (7). Therefore, the correct answer should be option (C) 1347, i.e. salted vegetables, ham, salted fish and sausages…	C	TRUE		The correct answer is (C) 1347. Foods that should be restricted in people with high blood pressure include: 1 salted vegetables; 3 ham; 4 salted fish; 7 sausages. These foods are high in sodium and may lead to increased blood pressure. In contrast, foods such as whole grains, fresh vegetables, tofu and fruits are beneficial to people with hypertension and can be consumed appropriately.	C	TRUE
68	"68. Common gas-prone foods are:1 milk;2 bread;3 garlic scapes;4 beef;5 soybeans. (A) 124 (B) 145 (C) 135 (D) 345	C	" Common gas-prone foods include milk (1), bread (2), garlic scapes (3) and soybeans (5). Therefore, the correct answer would be option (A) 124, i.e. milk, bread, garlic scapes and soybeans. Beef (4) is not a gas-producing food and does not cause significant gas production."	A	FALSE	Mutiple error	The answer is (B) 145. Common gas-prone foods include:1 milk,4 beef,5 soybeans. These foods tend to produce gas during digestion and may cause bloating and discomfort.	B	FALSE	Information error
69	"Nutritional megaloblastic anaemia is associated with deficiencies of which nutrients in the body?1 Vitamin B12 ; 2 Folic acid; 3 Iron; 4 Vitamin B6; 5 Zinc. (A) 12 (B) 13 (C) 35 (D) 45	A	" Nutritional megaloblastic anaemia is closely associated with vitamin B12 (1) and folic acid (2) deficiency. Therefore, the correct answer would be option (B) 13 for vitamin B12 and folic acid. Deficiencies of iron (3), vitamin B6 (4) and zinc (5) are not strongly associated with the development of nutritional megaloblastic anaemia."	B	FALSE	Logical error	"Nutritional megaloblastic anaemia is associated with deficiencies of the following nutrients: 1. vitamin B12 2. folic acid Therefore, the correct answer is (A) 12."	A	TRUE
70	According to the "Consensus on Protein Nutrition Therapy for Chronic Kidney Disease", the recommended protein intake for pre-dialysis diabetic nephropathy patients is. (A) 1.0g/(kg - d) from the onset of overt proteinuria and 0.8g/(kg - d) from the onset of decreased glomerular filtration rate. 0.8g/(kg - d) from the onset of overt proteinuria (B) 0.8g/(kg-d) from the onset of overt proteinuria a…	B	"According to the Consensus on Nutritional Treatment of Protein in Chronic Kidney Disease, the recommendations for protein intake in patients with pre-dialysis diabetic nephropathy are as follows: (A) 1.0g/(kg-d) from the onset of overt proteinuria and 0.8g/(kg-d) from the onset of decreased glomerular filtration rate Therefore, the correct answer would be option (A)."	A	FALSE	Information error	"According to the Consensus on the Nutritional Treatment of Protein in Chronic Kidney Disease developed in China, the recommendations for protein intake in pre-dialysis diabetic nephropathy patients are (B) 0.8g/(kg- d) from the onset of overt proteinuria and 0. 6g/(kg - d) from the onset of reduced glomerular filtration rate This recommendation is based on the patient's condition and renal funct…	B	TRUE
71	"The following foods have a GI value greater than 70:1 carrots;2 apples;3 bananas;4 oatmeal;5 watermelon. (A)134 (B) 145 (C) 235 (D) 345	B	"According to the options provided, the following foods have a GI value greater than 70: (C) 235 where bananas (3) and oatmeal (4) have a GI value greater than 70, while carrots (1), apples (2) and watermelon (5) usually have a lower GI value. Therefore, the food in option (C) has a high GI value."	C	FALSE	Mutiple error	The Glycemic Index (GI) is a measure of the effect of carbohydrates in food on blood sugar. foods with a GI value greater than 70 are considered to be high GI foods and can cause a rapid rise in blood sugar. The following are references to the GI values of these foods: 1. Carrots: Cooked carrots have a GI value of about 40, and raw carrots have an even lower GI value. 2. apples: GI value of about…	B	TRUE
72	"72. Low-protein diets are not indicated for. (A) patients with acute nephritis ( B) Patients with liver failure (C) Patients with malignant tumours ( D) Patients with uremia "	C	"Low protein diets are not indicated for: (A) Patients with acute nephritis Patients with acute nephritis usually require moderate protein intake to support recovery and repair of kidney function. Therefore, low-protein diets are not indicated in patients with acute nephritis. Therefore, the correct answer is option (A) Patients with acute nephritis."	A	FALSE	Information error	Low protein diets are not suitable for patients with (B) hepatic failure.	B	FALSE	Information error
73	"The following foods are low in purines. (A) japonica rice, corn, tofu (B) lentils, beef, pork (C) sardines, ham, chicken soup (D) pigeon, free meat, lamb "	A	"The following foods are low in purines: (A) round-grained rice, corn and tofu Japonica rice, corn and tofu are relatively low in purines, making these foods more suitable choices in people who are more sensitive to purine intake. Therefore, the correct answer is option (A) Japonica rice, maize and tofu."	A	TRUE		The following foods are low in purines: (A) japonica rice, corn and tofu. These foods contain relatively low levels of purines and are suitable for people with gout or those who need to control their purine intake.	A	TRUE
74	"Foods available to patients with acute pancreatitis in the early stages of resuming eating include:1 fruit juice;2 rice soup;3 skimmed milk;4 lotus root powder;5 boiled egg whites. (A) 124 (B) 1236 (C) 235 (D) 1345	A	"Foods available to patients with acute pancreatitis in the early stages of resumption of feeding include (A) 124 Fruit juices, rice soup, skimmed milk and hard-boiled egg whites are more suitable food options for patients with acute pancreatitis to resume eating. These foods are usually low in fat and protein and are easy to digest and absorb, reducing the burden on the pancreas. Therefore, the …	A	TRUE		The correct answer is (C) 235. Foods available to patients with acute pancreatitis in the early stages of recovery include:2 rice soup,3 skimmed milk,5 and hard-boiled egg whites. These foods are easy to digest and help the patient to recover.	C	FALSE	Information error
75	"75. Prolonged acidic alcohol can lead to . (A) hypocholesterolemia (B) hypoHDLemia (C) hypertriglyceridaemia (D) hyperLDLemia "	C	"Chronic acid alcohol intake may lead to . (D) hyper-LDLaemia Chronic acidic alcohol intake increases blood levels of low-density lipoprotein cholesterol (LDL-C), which is an adverse lipid change and a risk factor for cardiovascular disease. Therefore, the correct answer is option (D) hyper-LDLaemia."	D	FALSE	Information error	"Chronic alcohol abuse may lead to: (C) hypertriglyceridaemia Alcohol abuse can lead to many health problems, including liver disease, cardiovascular disease and some metabolic disorders. Chronic alcohol abuse may lead to hypertriglyceridaemia, a type of dyslipidaemia that may increase the risk of cardiovascular disease. Also, alcohol abuse may affect cholesterol levels, but mainly has adverse ef…	C	TRUE
76	"76. Which of the following foods should not be used as the main ingredient in the preparation of semi-liquid staple foods? (A) Japonica rice (B) Brown rice (C) Indica rice (D) Fragrant rice "	B	"The following foods should not be used as main ingredients in the preparation of semi-liquid staple foods. (B) Brown rice Brown rice is unrefined rice which contains more fibre, vitamins and minerals, but is high in fibre and not easily digestible, making it unsuitable for use in a semi-liquid diet. The other options, japonica, indica and aromatic rice, are commonly used varieties of rice and ar…	B	TRUE		When preparing semi-liquid staple foods, brown rice (B) should not be used as the main ingredient. Brown rice is rice that retains its germ and bran after the husk has been removed. It is high in fibre and not easily digestible. Japonica rice (A), indica rice (C) and fragrant rice (D) are processed and have a lower fibre content, making them more suitable for semi-liquid staple foods.	B	TRUE
77	"According to the Guidelines for the Management of Gestational Diabetes Mellitus (2014), gestational diabetes mellitus can be diagnosed at 24-28 weeks of gestation when fasting blood glucose reaches which of the following? (A) Fasting blood glucose < 4.4 mmol/ L (B) Fasting blood glucose ≥ 4.4 mmol/ L (C) Fasting blood glucose < 5.1 mmol/ L (D) Fasting blood glucose ≥ 5.1 mmol/ L "	D	"According to our Guidelines for the diagnosis and management of combined gestational diabetes mellitus (2014), gestational diabetes mellitus can be diagnosed with fasting blood glucose at or above the following values at 24 to 28 weeks of gestation: (D) Fasting blood glucose ≥ 5.1 mmol/L Therefore, option (D) Fasting glucose ≥ 5.1 mmol/L is the criterion for being diagnosed with gestational diab…	D	TRUE		According to China's Guidelines for the Diagnosis and Management of Gestational Combined Diabetes Mellitus (2014), gestational diabetes mellitus is diagnosed at 24 to 28 weeks of gestation when fasting blood glucose reaches the following criteria: (D) Fasting blood glucose ≥ 5.1 mmol/ L.	D	TRUE
78	"Which of the following indicators related to the metabolism of vitamin B12 and folic acid should be monitored in addition to regular laboratory monitoring of lipid concentrations when preventing atherosclerosis in patients with hypertension? (A) Serum glucose (B) Serum uric acid (C) Serum homocysteine (D) Serum iron	C	"In the prevention of atherosclerosis in hypertensive patients, the indicators to be monitored in relation to vitamin B12 and folic acid metabolism are (C) Serum homocysteine Serum homocysteine is an indicator associated with increased risk of atherosclerosis, which is closely related to vitamin B12 and folic acid metabolism. Therefore, option (C) Serum homocysteine is an indicator that needs to …	C	TRUE		"The answer is (C) Serum homocysteine. When preventing atherosclerosis in hypertensive patients, in addition to regular laboratory monitoring of lipid concentrations, indicators related to vitamin B12 and folate metabolism, such as serum homocysteine, should be monitored. Homocysteine is an amino acid that is closely related to the metabolism of vitamin B12 and folic acid. Elevated serum homocyst…	C	TRUE
79	"In a patient with poor cardiac function, loss of appetite, mild anaemia, reduced albumin, elevated creatinine, low urine output and high potassium, the following nutritional treatment measures are appropriate. (A) a semi-liquid diet with increased protein intake (B) A high energy liquid diet low in potassium, with appropriate control of water and protein intake to reduce the intake of potassium …	B	"Based on the patient's poor cardiac function, loss of appetite, mild anemia, decreased albumin, elevated creatinine, low urine output and high potassium, the appropriate nutritional therapy measures are. (B) Appropriate control of water and protein intake and reduction of dietary potassium intake; a high energy liquid diet with low potassium may be given Due to the poor cardiac and impaired rena…	B	TRUE		"Depending on the patient's symptoms, the appropriate nutritional treatment measures are: (B) Appropriate control of water and protein intake and reduction of dietary potassium intake, possibly with a high energy liquid diet with low potassium. This is because the patient has poor cardiac function, mild anaemia, reduced albumin, increased creatinine, low urine output and high potassium levels, an…	B	TRUE
80	"Parenteral nutrition should not be given when the patient has which of the following conditions? (A) Malnutrition (B) Massive burns (C) Crohn's disease (D) Severe metabolic disorders	D	" Parenteral nutrition cannot be given when a patient has a severe metabolic disorder. Option (D) Severe metabolic disorders are situations where parenteral nutrition may not provide sufficient support to meet the patient's nutritional needs and may have a negative impact on the patient's metabolic status. In such cases, alternative methods of nutritional support, such as intravenous infusion nut…	D	TRUE		Of these four options, (D) Severe metabolic disorders are conditions in which parenteral nutrition cannot be given. When a patient has a severe metabolic disorder, parenteral nutrition may exacerbate the condition and therefore the metabolic disorder needs to be corrected before nutritional support can be considered. Other options such as malnutrition, massive burns and Crohn's disease may be con…	D	TRUE
81	"Patients on long-term total parenteral nutrition (TPN) therapy should be given micronutrient supplements. The most common micronutrient deficiencies are. (A) iodine (B) Copper (C) Zinc (D) Chromium	C	The most common micronutrient deficiency in patients on long-term total parenteral nutrition (TPN) therapy is zinc. Option (C) Zinc is the correct answer. Long-term TPN may result in inadequate absorption of zinc and therefore zinc supplementation is needed to prevent zinc deficiency. Zinc is a component of many important enzymes and is essential for cell function, the immune system and the heali…	C	TRUE		The most common micronutrient deficiency in patients on long-term total parenteral nutrition (TPN) therapy is (C) zinc. Total parenteral nutrition (TPN) is a method of delivering nutrients directly to the patient's circulation and is used for patients who are unable to consume sufficient nutrients through their normal diet. During this treatment, it is vital to ensure that patients receive suffic…	C	TRUE
82	". In the preparation of intravenous nutrition solutions, trace elements can be added to which fluid first:1 fat emulsion; 2 amino acids; 3 glucose; 4 water for injection; 5 vitamins. (A) 12 (B) 15 (C) 23 (D) 24	C	When preparing intravenous nutrient solutions, micronutrients can be added first to option (D) 24, the water for injection. Trace elements are usually added to the water for injection and then mixed with other ingredients (such as amino acids, glucose and vitamins) to make the final intravenous nutrition solution. This ensures the stability and uniform distribution of the trace elements.	D	FALSE	Information error	"In the preparation of intravenous nutrition solutions, trace elements may be added first to the following fluids: (A) 1 fat emulsion and 2 amino acids Therefore, the correct answer is (A) 12."	A	FALSE	Information error
83	"When designing an intravenous nutrition formula, the concentration of cations in the formula affects the stability of the nutrient solution. The following descriptions are correct:1 Total potassium and sodium ions less than 150 mmol/L ;2 Magnesium ion concentration less than 3.4 mmol/L ; 3 Calcium ion concentration less than 3.4 mmol/L ; 4 Magnesium ion concentration less than 1.7 mmol/L. (A) 12…	A	" When designing an intravenous nutrition formulation, the concentration of cations in the formulation affects the stability of the nutrient solution. The correct description is option (D) 34, i.e. a magnesium ion concentration of less than 1.7 mmol/L. Maintaining an appropriate cation concentration ensures the stability and compatibility of the formulation to prevent adverse reactions and precip…	D	FALSE	Information error	"When designing intravenous nutrition formulations, attention does need to be paid to the concentration of cations in order to ensure the stability of the nutrient solution. According to the description given in the title: 1. total potassium and sodium ions less than 150 mmol/L 2. magnesium ion concentration less than 3.4 mmol/L 3. calcium ion concentration less than 3.4 mmol/L 4. magnesium ion c…	B	FALSE	Mutiple error
84	"Which nitrogenous acids are catabolically reduced in hepatocyte damage?1 Tyrosine;2 Leucine;3 Phenylalanine;4 Methionine;5 Valine. (A) 13 (B) 14 (C) 34 (D) 25	A	" In hepatocellular damage, the catabolic capacity of the following nitrogenous acids is reduced: tyrosine, leucine and phenylalanine. Therefore, the correct option is (A) 13, namely tyrosine and phenylalanine. The metabolism of methionine and valine is not affected by hepatocyte damage."	A	TRUE		The catabolic capacity of tyrosine (1) and phenylalanine (3) is reduced in the presence of hepatocyte damage. Therefore, the correct answer is (A) 13.	A	TRUE
85	Which of the following nutrients given as oral supplementation after radiotherapy for oncology patients who develop radiation enteritis will help to reduce intestinal mucositis? (A) Glutamine (B) whey protein (C) Essential fatty acids (D) Branched-chain amino acids	A	In oncology patients who develop radiation enteritis after radiotherapy, oral supplementation with glutamine (glutamine is an amino acid) helps to reduce intestinal mucositis. Therefore, the correct option is (A) glutamine. Whey protein, essential fatty acids and branched-chain amino acids may play an important role in the nutritional support of oncology patients, but glutamine has a more signifi…	A	TRUE		"(A) Glutamine Glutamine is a non-essential amino acid that has a restorative effect on the intestinal mucosa. Studies have shown that glutamine supplementation in oncology patients after radiotherapy can reduce the incidence of radiation enteritis and help repair the intestinal mucosa. Of course, it is important to consult a medical professional before using glutamine."	A	TRUE
86	"Which of the following should NOT be given in the acute phase of cholecystitis? (A) fasting (B) Gastrointestinal decompression (C) Intravenous fluid rehydration to correct dehydration (D) High protein liquid diet	D	In the acute phase of cholecystitis, a high-protein liquid diet is not appropriate as a therapeutic measure. Therefore, the correct choice is (D) a high protein liquid diet. In the acute phase of cholecystitis, fasting is generally recommended to reduce inflammatory irritation, gastrointestinal decompression helps to reduce the burden on the gastrointestinal tract, and intravenous fluids can corr…	D	TRUE		"Which of the following therapeutic measures should not be given during the acute phase of cholecystitis: (D) A high protein liquid diet. In the acute phase of cholecystitis, the patient needs to fast to reduce the burden on the gallbladder, gastrointestinal decompression helps to relieve symptoms and intravenous fluids can correct dehydration. A high-protein liquid diet is not appropriate in the…	D	TRUE
87	"Which part of the small intestine requires vitamin B12 replacement therapy when a certain length is removed? (A) Duodenum (B) jejunum (C) Ileum (D) Ileum	C	" Vitamin B12 replacement therapy is required when a certain length of the ileum (ileum) has been removed. The ileum is the main site of vitamin B12 absorption and if it is removed, the absorption of vitamin B12 is impaired. Vitamin B12 plays an important function in the body, including erythropoiesis and maintenance of nervous system function, so a deficiency of vitamin B12 can cause anaemia and…	C	TRUE		"(D) Ileocecal Vitamin B12 is absorbed mainly in the ileum in the ileocecal region. When a certain length of the ileocecal region is removed, this may lead to impaired absorption of vitamin B12 and therefore require replacement therapy."	D	FALSE	Information error
88	"88. Which of the following sugars should not be consumed in excess in patients with peptic ulcers? (A) Lactose (B) Sucrose (C) Fructose (D) Glucose	B	" For people with peptic ulcers, sucrose (B) should not be consumed in large quantities. Sucrose is a disaccharide, consisting of glucose and fructose. The gastric mucosa of peptic ulcer patients is susceptible to corrosion by gastric acid and sucrose intake may stimulate gastric acid secretion and aggravate symptoms. Therefore, it is recommended that peptic ulcer patients reduce their intake of …	B	TRUE		For peptic ulcer patients, sugar that should not be consumed in excess is (B) sucrose. This is because sucrose produces more acid during digestion, which may irritate the gastric mucosa and aggravate the ulcer. Patients should choose sugars that are easy to digest, such as glucose and fructose. At the same time, maintaining a good diet and lifestyle and avoiding overwork and mental stress will he…	B	TRUE
89	"Which of the following ingredients is not usually included in fat emulsions commonly used in clinical practice? (A) Soybean oil (B) Rapeseed oil (C) Olive oil (D) Deep-sea fish oil	B	Deep sea fish oil (D) is not usually included in fat emulsions commonly used in clinical practice. Fat emulsions are a type of fat supplement used for intravenous nutrition to provide energy and fat-soluble vitamins. Common fat emulsion ingredients include soybean oil (A), rapeseed oil (B) and olive oil (C). Deep-sea fish oil is not often used as a fat emulsion ingredient because its rich content…	D	FALSE	Information error	Which of the following is not usually included in fat emulsions commonly used in clinical practice: (C) Olive oil.	C	FALSE	Information error
90	When a person with acute abdominal fouling stops vomiting, the food that can be eaten is. (A) milk (B) Rice soup (C) Soya milk (D) hard-boiled eggs	B	" When the person with acute diarrhoea has stopped vomiting, he may gradually start eating and drinking. In this case, rice soup (B) may be an option as food. Rice soup is one of the easier foods to digest and is less taxing on the gastrointestinal tract. Milk (A) and soya milk (C) may be more difficult for some people to digest, and hard-boiled eggs (D) take a relatively long time to digest. The…	B	TRUE		When a person with acute diarrhoea stops vomiting, try eating foods that are easy to digest. Of the four options, (B) rice soup is the most suitable choice. Rice soup is easy to digest and provides energy for the body. Other options such as milk, soya milk and boiled eggs may be more difficult to digest and are not suitable for people with acute diarrhoea. Of course, it is always best to consult …	B	TRUE
91	"91. The following dietary recommendations for patients with iron deficiency anaemia are correct:1 do not eat vegetables with a lot of oxalic acid or blanch them when cooking;2 use more steamed buns and buns as staple food;3 drink tea or coffee;4 drink more milk is good for iron supplementation;5 at least 1/3 of protein comes from meat, fish and poultry. (A) 124 (B) 135 (C) 245 (D) 125	D	"The correct option is (A) 124. Among the dietary recommendations for people with iron deficiency anaemia, the following are correct: Do not consume vegetables with high oxalic acid or blanch them when cooking: Oxalic acid interferes with the absorption of iron, so vegetables with high oxalic acid content should be avoided or blanched first when cooking to reduce the amount of oxalic acid. Use mo…	A	FALSE	Logical error	The correct dietary advice is: do not eat vegetables with a lot of oxalic acid or blanch them when cooking; drink more milk for iron; and source at least 1/3 of your protein from meat, fish and poultry. So the answer is (B) 135.	B	FALSE	Logical error
92	"The following description of the role of protein in the development of osteoporosis is incorrect. (A) osteoporosis can occur faster with chronic protein deficiency (B) Excessive protein intake increases urinary calcium excretion (C) Moderate protein intake facilitates calcium homeostasis (D) A low protein diet promotes calcium absorption	D	"The option that is not correctly described is (D) A low-protein diet promotes calcium absorption. Low protein diets do not usually promote calcium absorption. Protein is one of the important factors in calcium metabolism in the body and moderate protein intake is beneficial in maintaining calcium homeostasis. Low protein intake may lead to faster onset of osteoporosis and increased urinary calci…	D	TRUE		"The role of protein in the development of osteoporosis is incorrectly described as: (D) A low protein diet may promote calcium absorption. In fact, moderate protein intake is beneficial for calcium absorption. Low protein intake may lead to inadequate calcium absorption, which may affect bone density. Therefore, maintaining an adequate protein intake is important for maintaining bone density and…	D	TRUE
93	"Which of the following will occur in a routine urine test when a patient eats too little or no staple food at all during a weight loss program? (A) Urine red blood cells (+) (B) Urine protein (+) (C) Urine ketone bodies (+) (D) Urine leukocytes (+)	C	" During weight loss, if a patient does not consume enough staple foods or does not eat them at all, a routine urine test may show urinary ketone bodies (+). When the body does not consume enough carbohydrates, the body turns to fat metabolism for energy. During fat metabolism, the metabolites produced include ketone bodies such as beta-hydroxybutyrate and acetyl ketone bodies. These ketone bodie…	C	TRUE		During weight loss, if a patient eats too little staple food or no staple food at all, a routine urine test may show (C) urinary ketone bodies (+). This is because when the body does not consume enough carbohydrates, the body breaks down fat to produce ketone bodies as a source of energy, resulting in elevated urinary ketone body levels.	C	TRUE
94	The following description of the causes of malnutrition in chronic obstructive pulmonary disease (COPD) is incorrect. (A) Difficulty in breathing when eating, resulting in reduced energy intake (B) limited mobility and restricted food procurement and preparation (C) prolonged use of bronchodilators, causing gastrointestinal distress (D) Low respiratory rate may increase basic energy needs	D	"The following description of the causes of malnutrition in combination with chronic obstructive pulmonary disease (COPD) is incorrect. (D) low respiratory rate may increase basic energy needs In patients with chronic obstructive pulmonary disease (COPD), breathing difficulties and impaired lung function usually lead to increased energy expenditure. Respiratory distress makes patients vulnerable …	D	TRUE		"The following description of the causes of malnutrition in combination with chronic obstructive pulmonary disease (COPD) is incorrect: (D) low respiratory rate may increase basic energy needs In fact, a high (rather than low) respiratory rate may increase basic energy requirements. patients with COPD may have increased energy expenditure due to increased load on respiratory muscles as a result o…	D	TRUE
95	"95. The appropriate meal frequency for diabetic patients prone to hypoglycaemia is . (A)2 (B)3 (C)4 (D)5	D	"The appropriate meal frequency for diabetic patients prone to hypoglycaemia is . (B) 3 For people with diabetes who are prone to hypoglycaemia, a regular 3 meal ration is recommended to maintain a stable blood glucose level. This means that there should be three main meals per day, including breakfast, lunch and dinner. Regularly scheduled meals help control blood sugar fluctuations and reduce t…	B	FALSE	Information error	The appropriate number of meals for people with diabetes who are prone to hypoglycaemia is: (D) 5. Meal sharing helps to maintain stable blood glucose and reduce the risk of hypoglycaemia. Patients can schedule 5 meals in a day, including 3 main meals and 2 extra meals, to keep their blood glucose levels stable. Of course, the exact number of meals and dietary arrangements should be worked out ac…	D	TRUE
96	"An inpatient, male, 30 years old, informs the dietitian that he has a genetic defect in erythrocyte glucose-6-phosphate dehydrogenase, which of the following foods should be avoided when preparing his recipe? (A) Milk (B) Eggs (C) mangoes (D) Fava beans "	D	"When developing recipes for patients with genetic defects in erythrocyte glucose-6-phosphate dehydrogenase, foods containing high levels of purines should be avoided as they may trigger a haemolytic crisis. Therefore, foods containing high levels of purines should be avoided. Option (D) Fava beans are a food high in purines and should therefore be avoided in recipes for patients with genetic def…	D	TRUE		When developing a recipe for this hospitalised patient with a genetic defect in erythrocyte glucose-6-phosphate dehydrogenase, the choice of (D) broad beans should be avoided. This is because fava beans contain substances that may cause haemolytic anaemia in patients. Other options such as milk, eggs and mangoes do not generally cause adverse effects in such patients. Of course, the recipes shoul…	D	TRUE
97	"Case study questions, with a number of test questions under each example. Please select the best answer among the four alternative answers (A) (B) (C) (D) below each question based on the information provided in each test question. Case 1 A pregnant woman, Tan, lives in a mountainous area in Shanxi province, where the temperature is low all year round and there is little rain. She is now 5 month…	D	According to the information provided, the factors that may cause goitre in pregnant women are pregnancy and consumption of local salt. Therefore, the correct answer is option (A) 12.	A	FALSE	Mutiple error	(C) 234	C	FALSE	Information error
98	"98. Which nutrient deficiency may be responsible for goitre during pregnancy? (A) Iron (B) Zinc (C) iodine (D) Selenium	C	Based on common conditions, goitre during pregnancy may be due to iodine deficiency. Therefore, the correct answer is option (C) Iodine.	C	TRUE		Goitre during pregnancy may be due to iodine deficiency. Therefore, the correct answer is (C) Iodine.	C	TRUE
99	"99. Which of the following diseases is associated with a deficiency of this nutrient? (A) Cretinism (B) Megaloblastic anaemia (C) neural tube malformation and anencephaly (D) Chondromalacia "	A	Neural tube abnormalities and anencephaly are commonly associated with iodine deficiency. Therefore, the correct answer is option (C) Neural tube malformation and anencephaly.	C	FALSE	Information error	"(C) Neural tube malformations and anencephaly Neural tube abnormalities and anencephaly are associated with a deficiency of folic acid (a B vitamin). Folic acid is particularly important in the early stages of pregnancy as it helps prevent abnormal neural tube development in the fetus."	C	FALSE	Mutiple error
100	"Patient, female, 58 years old, body 1.62m, weight 70kg, systolic blood pressure 140mmHg, diastolic blood pressure 95mmHg, serum cholesterol 8.03mmol/L, triglycerides 1.68mmol/L, LDL cholesterol 5.52mmol/L. 100. Based on the above indicators, the diagnosis for this patient is: 1 overweight; 2 obese; 3 hypertensive; 4 hypercholesterolaemia; 5 hypertriglyceridaemia; 6 high LDL-cholesterolaemia. (A)…	C	"Based on the above indicators, the diagnosis for this patient is: 1 overweight; 3 hypertension; 4 hypercholesterolaemia; 6 high LDL cholesterolaemia. The patient's body mass index (BMI) can be calculated from his height and weight. bmi = weight (kg) / height (m) squared. In this case, BMI = 70 / (1.62 * 1.62) ≈ 26.7. A BMI between 25 and 29.9 is defined as overweight according to the World Healt…	C	TRUE		"Based on the patient's information, we can analyse the indicators: 1. height 1.62m and weight 70kg. calculate BMI (body mass index) = weight (kg) / height (m)² = 70 / (1.62)² ≈ 26.7. according to the WHO criteria, a BMI between 25 and 29.9 is considered overweight, so this patient is overweight (1). 2. systolic blood pressure of 140 mmHg and diastolic blood pressure of 95 mmHg. according to the …	C	TRUE
101	"What is the recommended daily dietary cholesterol intake for this patient that should be less than? (A) 300mg (B) 200mg (C) 150mg (D) 100mg"	B	For this patient, it is recommended that her daily dietary cholesterol intake should be lower due to her high serum cholesterol level. According to general recommendations, daily dietary cholesterol intake should be kept below 200 mg, so option (B) 200 mg is a more appropriate answer.	B	TRUE		"For patients with hypercholesterolemia, control of dietary cholesterol intake is recommended. In general, the recommended daily dietary cholesterol intake for healthy adults is no more than 300 mg. however, for patients with hypercholesterolemia, the recommended daily dietary cholesterol intake should be less than 200 mg. Therefore, the correct answer is (B) 200mg."	B	TRUE
102	"The following principles of nutritional therapy for this patient are incorrect. (A) restrict saturated fatty acids and cholesterol (B) restrict added sugars (C) no need to restrict total carbohydrates (D) increase the proportion of monounsaturated fatty acid intake"	C	Based on this patient's condition, the following principles of nutritional therapy for her are incorrect Option (C) No restriction of total carbohydrate is necessary. Considering her high serum cholesterol level, controlling the total amount of carbohydrates is also an effective measure and therefore carbohydrate intake should be restricted.	C	TRUE		The principles of nutritional therapy for this patient can be analyzed on a case-by-case basis by: (A) Restriction of saturated fatty acids and cholesterol: Correct. Excessive intake of saturated fatty acids and cholesterol may lead to elevated blood lipid levels, which is detrimental to patients with hypercholesterolemia. (B) Limit added sugars: Correct. Limiting added sugars helps control body …	C	TRUE
103	"Baby Yueyue, 6 months old, has been experiencing recurrent vomiting of unknown cause, excessive sleepiness, foul-smelling urine, and increased limb muscle tone. The parents brought the baby to a pediatrician, who suspects a possible metabolic disorder. This baby may be suffering from which of the following conditions? (A) Inherited metabolic disorder (B) Hepatocerebral degeneration (C) Phenylket…	C	Based on the description of symptoms, which of the following disorders is the infant likely to have: (C) Phenylketonuria.	C	TRUE		"103. Based on the infant's symptoms, the possible disorders are (A) Inherited metabolic deficiency disorder For question 103, choice A (inherited metabolic defect disease) is because the infant's symptoms (repeated unexplained vomiting, lethargy, heavy diaper stench, and tense limbs) are consistent with the presentation of an inherited metabolic defect disease. Inherited metabolic disorders are …	A	FALSE	Information error
104	"What is the dietary treatment plan for this disease? (A) Low copper diet (B) Stop breastfeeding and switch to soy milk (C) A low-phenylalanine diet (D) Low-sugar diet"	C	The dietary regimen for phenylketonuria is: (C) low phenylalanine diet.	C	TRUE		"104. The dietary treatment plan for this disease is (C) a low-phenylalanine diet"	C	TRUE
105	"The suitable options for complementary foods are: (A) Lotus root powder, leafy vegetables, fruits (B) Fish, shrimp (C) Soy milk, tofu pudding (D) Lean meat puree"	A	The suitable options for complementary foods are: (A) Lotus root powder, leafy vegetables, fruits.	A	TRUE		The suitable options for complementary foods are: (A) Lotus root powder, leafy vegetables, fruits.	A	TRUE
106	"Case 4 Patient Wang Qi, diagnosed with acute nephritis, has a blood urea nitrogen level of 25.31 mmol/L. He presents with significant edema and elevated blood pressure, requiring dietary intervention as part of the clinical treatment. After consultation with a nutritionist, the recommended therapeutic diet for the patient should be: (A) Low-fat diet (B) Low-protein, low-sodium diet (C) High-prot…	B	After consultation with the nutritionist, the recommended therapeutic diet for the patient is (B) a low-protein, low-sodium diet.	B	TRUE		For patients with acute nephritis, the dietary treatment aims to reduce the burden on the kidneys, lower blood pressure, and alleviate edema. Therefore, the correct therapeutic diet would be (B) a low-protein, low-sodium diet.	B	TRUE
107	"107. What problem should be prevented when consuming this diet in the long term? (A) Energy deficiency (B) Vitamin deficiency (C) Negative nitrogen balance (D) Mineral deficiency"	C	"When consuming this diet in the long term, attention should be paid to preventing what problem? (C) Negative nitrogen balance."	C	TRUE		"The problem to be cautious about when consuming a low-protein low-salt diet in the long term is: (D) Mineral deficiency. A low-protein low-salt diet may result in inadequate intake of minerals such as calcium, phosphorus, and iron. Therefore, it is necessary to pay attention to mineral supplementation. Additionally, monitoring the patient's nutritional status is important to avoid deficiencies i…	D	FALSE	Information error
108	"A female, 56 years old, has been menopausal for 4 years, has no previous history of chronic diseases, and sleeps well. In the past two years, she developed progressively aggravated low back pain. Physical examination revealed that her height was 4 cm shorter than when she was younger, and she hardly drank milk in general and did not take any nutritional health food supplements. He hardly drinks …	C	What is the most likely cause of the above symptoms? (C) Osteoporosis.	C	TRUE		"108. What is the most likely cause of the above symptoms? Answer: (C) osteoporosis"	C	TRUE
109	What is the most likely nutrient deficiency in this woman? (A) Calcium (B)Phosphorus (C) vitamin D (D)Calcium and vitamin D	D	What is the most likely nutrient deficiency for this woman? (D) Calcium and vitamin D.	D	TRUE		"109. What is the most likely nutrient deficiency in this woman? Answer: (D) calcium and vitamin D"	D	TRUE
110	"To confirm the diagnosis, which of the following groups of tests is most preferable?1 liver and kidney function;2 blood calcium;3 hemoglobin;4 imaging of the lumbar spine;5 blood vitamin D;6 psychiatric evaluation. (A)123 (B) 124 (C) 245 (D) 236"	C	"To confirm the diagnosis, which of the following groups of tests is most preferable? 1 liver and kidney function; 2 blood calcium; 3 hemoglobin; 4 imaging of the lumbar spine; 5 blood vitamin D; 6 psychiatric evaluation. (D) 236. Liver and kidney function tests assess the functional status of the kidneys and liver and exclude other diseases that may cause symptoms. Blood calcium tests can assess…	D	FALSE	Mutiple error	"110. To confirm the diagnosis, which of the following groups of tests is most preferred? Answer: (C) 245"	C	TRUE
111	"Which of the following types of food should the woman avoid consuming? (A)Milk (B)legumes (C)High protein diet (D) strong tea and coffee"	D	"Which of the following types of food should the woman avoid consuming? (A) Milk. In question 111, the reason why the woman should avoid consuming dairy foods is that Dairy foods are an important source of calcium, and it is important for people with osteoporosis to consume enough calcium. However, the woman usually hardly drinks milk, which may lead to insufficient calcium intake and aggravate t…	A	FALSE	Logical error	"111. Which of the following types of food should the woman avoid consuming? Answer: (D) strong tea and coffee"	D	TRUE
112	"Case 6 An outpatient, female, 69 years old, presented with recurrent vague epigastric pain with bloating, belching, poor appetite and fair stools. Gastroscopy showed:chronic atrophic gastritis; blood count:leukocytes were 5.4 x 109/L. erythrocytes were 3.41 x 1012/L and hemoglobin was 115.0 g/L. 112. Which of the following dietary medical advice, is applicable to this patient? . (A) general diet…	B	The dietary medical advice applicable to this patient is (B) a soft diet. Since the patient presents with symptoms of epigastric pain and dyspepsia and gastroscopy shows chronic atrophic gastritis, the choice of soft food can reduce the irritation to the stomach and provide easily digestible food.	B	TRUE		"112. Answer: (B) Soft food Patients suffering from chronic atrophic gastritis, with symptoms such as hidden pain in the upper abdomen, bloating and belching, are suitable for soft food. Soft foods are easy to digest, reduce the burden on the gastrointestinal tract, and facilitate recovery."	B	TRUE
113	"113. What is the appropriate range of energy supply for the appropriate diet for this patient, based on the individualized nutrition therapy program? (A)1500~1700kcal/d (B) 2000~2200kcal/d (C) 1700~1950kcal/d (D) 1200~1500kcal/d"	C	The appropriate diet for this patient, according to the individualized nutrition therapy program, the appropriate range of energy supply is (A) 15001700kcal/d. Considering the patient's age, gender and symptoms, as well as nutritional needs and gastric discomfort, an energy supply range of 15001700kcal/d would meet the patient's nutritional needs.	A	FALSE	Statistical error	"113. Answer: (A) 15001700kcal/d The appropriate range of energy supply is 15001700kcal/d depending on the patient's age, sex, weight and activity level. in individualized nutrition therapy programs, the energy supply should be adjusted according to the patient's specific situation."	A	FALSE	Statistical error
114	"114. The appropriate diet for this patient is most likely to be deficient in which of the following nutrients on a long-term basis? (A) Protein (B) Zinc (C) Magnesium (D) vitamin C"	D	The appropriate diet for this patient, which of the following nutrients is most likely to be deficient with long-term consumption is (B) Zinc. Nutrient malabsorption may result due to the patient's stomach upset and chronic atrophic gastritis. Zinc is an important micronutrient that is critical for maintaining immune function, digestive enzyme activity, and cell growth and repair. Therefore, chro…	B	FALSE	Information error	Patients with chronic atrophic gastritis and chronic consumption of soft foods may lead to inadequate intake of zinc. Zinc is an important trace element that plays an important role in the immune system, wound healing and growth and development. Therefore, patients should pay attention to zinc supplementation during long-term consumption of soft foods.	B	FALSE	Information error
115	"Case 7 The baby was born at 38 weeks of gestation, with a birth weight of 2.5 kg and a birth length of 47.5 cm, and had been fed with formula since birth. At 7 months + 1 week after birth, she measured 72.8 cm in length and 10.9 kg in weight (Z-score 2.36 for length by weight; Z-score 1.64 for length by age; Z-score 2.51 for weight by age). In addition to formula, a small amount of yogurt had be…	D	The infant's current physical status is (D) catch-up overgrowth. Based on the length-by-weight Z-score and the length-for-age Z-score above 1, the infant's height and weight growth is above the average for infants of the same age and is excessive catch-up growth.	D	TRUE		The infant's current physical status is: (B) obese. According to the age-specific weight Z score of 2.51, this score is higher than 2, indicating that the infant's weight is above the average for children of the same age and sex and is obese.	B	FALSE	Logical error
116	"116. What is the primary factor contributing to the infant's current condition? (A) Powdered formula feeding (B) overfeeding (C) failure to take vitamin D supplements (D) failure to add supplemental foods in a timely manner"	B	The primary factor contributing to this infant's current condition is (A) formula feeding. Based on the description, the infant has been formula fed and has not been fed other foods, which may have led to an excessive intake of energy and nutrients, which caused catch-up growth in weight and length.	A	FALSE	Logical error	"116. What is the primary factor contributing to the infant's current condition? (B) overfeeding"	B	TRUE
117	"117. What is the current feeding recommendation for this infant? (A) Add complementary foods and reduce the amount of formula (B) Replace formula with fresh milk (C) change to exclusive breastfeeding (D) Vitamin D and iron supplementation"	A	The current feeding recommendation for this infant is (A) to add complementary foods and reduce the amount of formula. The infant is 7 months old and it is appropriate to begin adding complementary foods to meet her nutritional needs and to promote the development of oral, chewing, and digestive functions. At the same time, the intake of formula should be gradually reduced to balance the infant's…	A	TRUE		"117. What is the current feeding recommendation for this infant? (A) Add complementary foods and reduce the amount of formula"	A	TRUE
118	"Case 8 After running a full marathon, athletes should take reasonable sugar supplementation to promote the recovery of body sugar level. 118. In general, to achieve a good effect of sugar supplementation, the time to start sugar supplementation should not be longer than how long after exercise? (A)1 hour (B)2 hours (C)4 hours (D)6 hours"	D	In general, to achieve a good sugar supplementation effect, do not start sugar supplementation more than (B) 2 hours after exercise. Starting sugar supplementation within this time frame can better promote the recovery of sugar levels in the body.	B	FALSE	Information error	"In general, for a good sugar supplementation effect, do not start the sugar supplementation more than how long after the exercise? Answer: (A) 1 hour The start time of sugar supplementation should not be more than 1 hour after exercise. Therefore, Xiao Ming should start sugar supplementation within 1 hour after the game. "	A	FALSE	Information error
119	"119. The recommendation for the amount of sugar supplementation is. (A)0.25~0.5g/(kg・h) (B)0.5~0.75g/(kg・h) (C)0.75~1.0g/(kg・h) (D)1.0~1.5g/(kg・h)"	C	The recommendation for the amount of sugar supplementation is (D)1.0 to 1.5 g/(kg・h). The recommended range of sugar supplementation is usually calculated based on the athlete's body weight, with 1.0 to 1.5 g of carbohydrate per kg of body weight generally recommended to maintain the athlete's glycogen reserves.	D	FALSE	Information error	"The recommendation for the amount of sugar supplementation is . Answer: (C)0.75~1.0g/(kg・h) The recommendation for the amount of sugar supplementation is 0.75~1.0g/(kg・h). Assuming we choose to supplement 0.9g/kg of sugar per hour, the amount of sugar Xiaoming needs to supplement per hour is: 70kg × 0.9g/kg = 63g. "	C	TRUE
120	120.24小时内补糖总量应达到: (A)6-9g/kg (B)9~16g/kg (C)15-20g/kg (D)20-23g/kg	B	Total sugar supplementation should be (B)9 to 16 g/kg in 24 hours. Depending on the weight of the athlete, supplementation with a total of 9 to 16 g of carbohydrate can help replenish and maintain the body's glycogen reserves to support subsequent exercise and recovery.	B	TRUE		24小时内补糖总量应达到: 答案：(B)9~16g/kg 24小时内补糖总量应达到9~16g/kg。以小明的体重为例，他需要在24小时内补充的糖分总量为：70kg × 9g/kg = 630g 至 70kg × 16g/kg = 1120g。	B	TRUE
121	"During a physical examination in an elementary school, a few students were found to have mild ulcers in the corners of their mouths, and a possible deficiency of a nutrient was suspected, for which laboratory tests were performed to confirm the diagnosis and. The nutrient and the corresponding tests were:1 vitamin B1;2 vitamin B2;3 erythrocyte trans-ketolase activity coefficient;4 whole blood gl…	B	"According to the description of the topic, the probable cause of the ulcer in the corner of the mouth was some kind of nutrient deficiency. To confirm the diagnosis, laboratory tests were performed. According to the given options, the corresponding nutrients and tests were as follows: Vitamin B1 - 3 erythrocyte transketolase activity coefficient Vitamin B2 - 4 coefficient of glutathione reductas…	C	FALSE	Information error	"The answer is (B)24. In this question, it is mentioned that the student has mild ulcers in the corners of the mouth, which may be caused by vitamin B2 (riboflavin) deficiency. Symptoms of vitamin B2 deficiency include corns of the mouth, lip inflammation, and tongue inflammation. Therefore, vitamin B2 needs to be checked. The corresponding test is the whole blood glutathione reductase activity c…	B	TRUE
122	"The following methods of measuring the length of infants and young children are correct: 1 use a horizontal measuring board with the child lying in the middle line of the board; 2 the line between the upper edge of the auricle and the lower edge of the orbit on both sides of the child is perpendicular to the measuring board; 3 the measurer should be located on the left side of the child, the rig…	A	"According to the title description, the correct description of the method of measuring the length of infants and children is as follows: A horizontal measuring board is used with the child lying on the midline of the board. The line between the upper edge of the auricle and the lower edge of the eye socket on both sides of the child is perpendicular to the measuring board. The measurement should…	D	FALSE	Information error	The correct measurement method is: 1 using a horizontal measuring board with the child lying on the midline of the board; 3 the measurer should be located on the left side of the child, with the right hand fixed on the child's knee and the left hand sliding the sliding board for measurement. Therefore, the correct answer is (C) 13.	C	FALSE	Information error
123	"Commonly used indicators for overweight/obesity determination in the preschool child population include:1 body mass index; 2 body mass index Z score; 3 height by weight Z score; and 4 waist-to-hip ratio. (A) 12 (B) 13 (C) 23 (D) 24"	C	"Commonly used indicators for overweight/obesity determination in the preschool child population include Body mass index (BMI) Body mass index Z score Height by weight Z-score Based on the above information, the correct option is (C) 23."	C	TRUE		"(C) 23 Commonly used indicators for the determination of overweight/obesity in the preschool child population include: 1 body mass index (BMI); 2 body mass index Z-score (BMI Z-score); and 3 height-for-height Z-score (Weight-for-height Z-score). Waist-to-hip ratio (WHR) is usually used in the determination of obesity in adults and is not applicable to preschool children. So the correct answer is…	C	TRUE
124	"The erythrocyte transketolase activity coefficient can be used to evaluate the nutritional status of which of the following nutrients? (A) Vitamin A (B) Vitamin B1 (C) Copper (D) Zinc"	B	The erythrocyte transketolase activity coefficient is primarily used to evaluate the nutritional status of vitamin B1 (thiamin). Therefore, the correct option is (B) vitamin B1.	B	TRUE		"(B) Vitamin B1 The erythrocyte transketolase activity coefficient is an index used to evaluate the nutritional status of vitamin B1. Vitamin B1 (thiamin) is a water-soluble vitamin with important roles in energy metabolism and neurological function. Erythrocyte trans-ketolase is a vitamin B1-dependent enzyme and its activity reflects the level of vitamin B1 in the body."	B	TRUE
125	A 4-hour urine load test can be used to measure the nutritional status of which of the following nutrients?1 vitamin A;2 niacin;3 vitamin C;4 vitamin E;5 vitamin B1.	C	" The 4-hour urine loading test is primarily used to measure the nutritional status of vitamin C. Therefore, the correct option is (3) vitamin C."	C	TRUE		The 4-hour urine loading test is used to assess the nutritional status of vitamin C in humans. By measuring the amount of vitamin C in the urine, the absorption, utilization and excretion of vitamin C in the body can be understood and thus the nutritional status of vitamin C can be assessed. Therefore, the answer is 3 vitamin C.	C	TRUE
126	"Which of the following methods can determine the visceral fat content of the body?1 Ultrasound;2 CT;3 MRI;4 Body composition analyzer;5 X-ray. (A)1245 (B)1235 (C)1234 (D)1345"	C	" Methods that can determine the amount of visceral fat in the body include ultrasound (1), CT (2), MRI (3), and body composition analyzer (4). Therefore, the correct option is (C) 1234."	C	TRUE		"(C)1234 The following methods can determine the amount of visceral fat in the human body: 1. ultrasound (sonography) 2. CT (computed tomography) 3. magnetic resonance (MRI) 4. Body composition analyzer X-rays are not used to determine the amount of visceral fat in the body."	C	TRUE
127	"127. A good indicator to evaluate the nutritional status of the body for vitamin D is. (A) blood 25-(OH)D (B) blood 1,25-(OH)2D (C) alkaline phosphatase activity (D) osteocalcin"	A	A good indicator to evaluate the nutritional status of vitamin D in the body is blood 25-(OH)D (A). Blood 25-(OH)D is the main indicator of vitamin D levels in the body. Blood 1,25-(OH)2D is the active form of vitamin D. Its level is influenced by several factors and is not a commonly used indicator to evaluate the nutritional status of vitamin D. Alkaline phosphatase activity and osteocalcin are…	A	TRUE		"(A) Blood 25-(OH)D A good indicator for evaluating the vitamin D nutritional status of the body is blood 25-hydroxyvitamin D (25-(OH)D). Blood 25-(OH)D levels reflect the body's vitamin D stores and are therefore considered the best indicator for evaluating vitamin D nutritional status. The other options (B, C, and D), although related to vitamin D metabolism, are not the best indicators for eva…	A	TRUE
128	"What is the most likely cause of dry skin, macular creepy rash, hair loss, itchy skin, flaking, bone and joint pain, muscle ankylosis, anorexia, etc. in an adult with long-term vitamin supplementation? (A) Vitamin A toxicity (B) Vitamin D toxicity (C) vitamin E toxicity (D) vitamin K toxicity"	A	The presence of these symptoms is most likely the result of vitamin A toxicity (A). Chronic high-dose vitamin A supplementation may lead to vitamin A toxicity, the symptoms of which include dry skin, maculopapular creepy rash, hair loss, itchy, flaky skin, and other symptoms such as bone and joint pain, muscle tonus, and anorexia. Vitamin D toxicity is generally associated with excessive intake o…	A	TRUE		The most likely cause of the above symptoms is (A) vitamin A toxicity. Symptoms of vitamin A toxicity include dry skin, maculopapular creepy-like rash, hair loss, itchy skin, flaking, bone and joint pain, muscle tonus, and anorexia. Chronic oversupplementation with vitamin A may lead to these symptoms.	A	TRUE
129	"The following descriptions of the food frequency method in dietary surveys are incorrect. (A) it can be used to understand daily food intake over a certain period of time (B) it can study the relationship between previous dietary habits and certain chronic diseases (C) If in order to investigate the intake of certain nutrients, to investigate the nutrients rich in this foods (D) the method can p…	D	"The incorrect description is option (D) This method provides a more accurate picture of daily food intake. The food frequency method is a commonly used dietary survey method to find out the daily food intake over a certain period of time, such as the past week or the past month. It can be used to study the relationship between previous dietary habits and certain chronic diseases. If the intake o…	D	TRUE		"(D) The method can provide more accurate daily food intake The food frequency method is mainly used to know the frequency and type of food intake in a certain period of time, rather than the specific daily food intake. Therefore, option (D) is the wrong description. The other options (A), (B) and (C) are all correct descriptions of the food frequency method."	D	TRUE
130	"What is the number of person-days for a household that conducts a meal survey in which only one member is asked about breakfast and lunch, with a specified meal ratio of 20% for breakfast and 40% each for lunch and dinner? (A)0.4 (B)0.6 (C)0.8 (D)1.0"	B	"According to the title description, the family member has only two meals, breakfast and lunch, and the prescribed meal ratio is 20% for breakfast and 40% for each of lunch and dinner. According to the prescribed meal ratio, breakfast accounts for 20% of the total meals, and lunch and dinner each account for 40% of the total meals. Converting the meal frequency ratio to a person-day ratio: Breakf…	D	FALSE	Logical error	"We can arrive at the answer by the following calculation: It is known that breakfast accounts for 20% and lunch and dinner each account for 40%. We only know about breakfast and lunch for a member, so we can calculate the number of person-days for these two meals. Number of breakfast person-days = 20% = 0.2 Number of person-days for lunch = 40% = 0.4 Adding these two person-days together: 0.2 + …	B	TRUE
131	"The raw weight of the noodles is 50g, and the cooked weight is 120g, then the ratio of raw to cooked noodles is. (A)0.71 (B)0.24 (C)2.4 (D)0.42"	D	"The raw-to-cook ratio of noodles can be calculated by dividing the weight before cooking by the weight after cooking. The raw weight of the noodles is 50g and the weight after cooking is 120g. Raw to cooked ratio = weight before cooking / weight after cooking Raw to cooked ratio = 50g / 120g ≈ 0.4167 Therefore, the raw-to-cook ratio of noodles is about 0.42 and the answer option is (D)."	D	TRUE		"To calculate the raw-to-cook ratio of the noodles, we need to divide the weight of the raw noodles by the weight of the cooked ones. So, the ratio is: Raw noodle weight / Cooked weight = 50g / 120g = 5 / 12 ≈ 0.42 Therefore, the raw-cooked ratio of the noodles is 0.42 and the option is (D)."	D	TRUE
132	"If the relationship between dietary habits and certain chronic diseases is studied, the recommended dietary survey methods are:1 weighing method; 2 bookkeeping method; 3 24-hour review method; 4 food frequency method. (A)12 (B)23 (C)24 (D)14"	C	"If the relationship between dietary habits and certain chronic diseases is studied, the recommended method of dietary investigation is the food frequency method. The food frequency method provides an understanding of daily food intake over a period of time and allows for the study of the relationship between past dietary habits and certain chronic diseases. This method assesses the dietary habit…	D	FALSE	Information error	The recommended dietary survey methods of choice are: (C) 24-hour recall method and food frequency method. These two methods can provide a more accurate picture of the dietary habits of the respondents and thus better study the relationship between dietary habits and chronic diseases.	C	TRUE
133	"A three-day dietary survey of a dining population, there are three cases of energy requirements in this population: 2000kcal/d for 10 people, 2250kcal/d for 8 people, 2500kcal/d for 6 people, the population equivalent standard Huairen coefficient (standard human energy requirement 2250 kcal/d) is. (A) 0.94 (B)0.98 (C)1.00 (D)1.08"	B	"The standard human energy requirement is 2250 kcal/d. According to the data given in the question, the number of people requiring 2000 kcal/d is 10, the number of people requiring 2250 kcal/d is 8, and the number of people requiring 2500 kcal/d is 6. Calculate the total energy requirement: (2000 kcal/d × 10 persons) + (2250 kcal/d × 8 persons) + (2500 kcal/d × 6 persons) = 40000 kcal/d + 18000 k…	C	FALSE	Mutiple error	"To calculate the equivalent standard person factor for this population, we need to first calculate the proportion of people at each energy requirement level to the total number of people, then multiply these proportions by the corresponding energy requirement level, and finally add the results and divide them by the standard person energy requirement (2250kcal/d). First, we calculate the proport…	B	TRUE
134	"Current evidence from evidence-based medicine suggests that the following dietary factors may increase the risk of cardiovascular disease. (A) foods rich in polyunsaturated fatty acids (P U F A) (B) foods rich in phytosterols (C) foods rich in sodium (D) foods rich in potassium"	C	"According to current evidence-based medical evidence, foods rich in phytosterols (option B) may increase the risk of cardiovascular disease. Phytosterols are substances that occur naturally in plants, and they have structural similarities to cholesterol. When the body consumes too many phytosterols, they compete with cholesterol to bind to it and reduce its absorption. This can lead to elevated …	B	FALSE	Information error	"Based on evidence-based medical evidence, the following dietary factors that may increase the risk of cardiovascular disease are: (C) sodium-rich foods High sodium intake is associated with hypertension, which is an important risk factor for cardiovascular disease. Therefore, reducing sodium intake can help reduce the risk of cardiovascular disease. Of the other options, foods rich in polyunsatu…	C	TRUE
135	"The Beijing government is the first to distribute free salt-limiting spoons to the city's residents to encourage them to limit salt daily. This type of behavioral intervention belongs to . (A) communication intervention (B)regulatory intervention (C) administrative intervention (D) educational intervention"	C	"This type of behavioral intervention is (C) administrative intervention. Administrative intervention is a way for the government or government agencies to intervene and manage society by adopting administrative means. In this case, the Beijing municipal government is using administrative means to push residents to reduce their salt intake for health and public interest purposes by distributing s…	C	TRUE		This type of behavioral intervention belongs to: (C) Administrative intervention. This is because it is a measure taken by xxx department or agency to improve the health of the population by encouraging them to reduce their salt intake through the distribution of salt-limiting spoons to them.	C	TRUE
136	"Dietary Guidelines for Chinese Residents (2016)" has just been released, the basic strategy for communication intervention to our general public is . (A) it is advisable to disseminate and activate and make them aware of it (B) provide knowledge to persuade (C) provide methods to encourage experimentation (D) Encourage and reinforce the initiative"	A	"When the Dietary Guidelines for Chinese Residents (2016) was just released, the basic strategy for advocacy interventions for the general public in China was (A) it was appropriate to disseminate and make them aware. Propaganda intervention is to influence people's behaviors and attitudes through the dissemination of health information and knowledge. In this scenario, the release of the Dietary …	A	TRUE		"I'm sorry I didn't understand your question clearly just now. For this multiple choice question, the answer should be: (A) It is advisable to spread the launch and make them aware This is because when the Dietary Guidelines for Chinese Residents (2016) is released, the public first needs to be made aware of the existence of this guideline to increase public awareness. On the basis of everyone's …	A	TRUE
137	"137. In nutrition education, health knowledge is imparted and health skills are taught to persuade attitudes and behaviors to change in response to the specific unhealthy behaviors and circumstances of an intervention target. This approach can be classified as which of the following forms of interpersonal communication? (A ) Lecture (B) Counseling (C) Individual persuasion (D) Training"	C	"This approach can be classified as which of the following forms of interpersonal communication is (C) individual persuasion. Individual persuasion is an individualized form of communication for a specific target, aiming at imparting health knowledge and teaching health care skills to them in response to their particular unhealthy behaviors and specific situations, and motivating them to change t…	C	TRUE		In nutrition education, the way to teach health knowledge and health care skills to an intervention target in response to his or her specific unhealthy behaviors and circumstances to persuade him or her to change his or her attitudes and behaviors can be categorized as individual persuasion (C). Individual counseling is a one-on-one communication approach that focuses on providing individualized …	C	TRUE
138	"The Chinese Nutrition Society spreads dietary nutrition knowledge through the WeChat public number "China Good Nutrition", and this type of communication belongs to. (A) Self-dissemination (B) Interpersonal communication (C) Mass communication (D) group communication"	C	"This type of communication belongs to (C) mass communication. Mass communication refers to the way to widely disseminate information and knowledge to the general public. The China Nutrition Society disseminates dietary nutrition knowledge through the WeChat public number "China Good Nutrition", and transmits relevant information and knowledge to the general public through this platform. WeChat p…	C	TRUE		This type of communication belongs to (C) mass communication. Because WeChat is a platform for a wide range of users, information released through this platform can be received by a large number of people.	C	TRUE
139	"In kindergarten, the environment of children's meals is very important, its significance is: 1 avoid children's meal speech; 2 mobilize the enthusiasm of children's meals; 3 help to develop good eating habits; 4 let children eat faster and more full. (A)12 (B)13 (C)14 (D)23"	D	"In kindergarten, the environment in which children eat is very important, and its significance is: 1 to avoid children's mealtime speech, 2 to motivate children to eat, and 3 to help develop good eating habits. Therefore, the correct option is (B) 13."	B	FALSE	Information error	The answer is (B)13. The significance of a child's mealtime environment is to avoid mealtime talk, to motivate children to eat, and to help develop good eating habits. These factors help children stay quiet and focused during meals, so they can better enjoy their meals and develop good eating habits.	B	FALSE	Information error
140	"The dietitian wants to know the salt intake of a housewife, and the following questions are not recommended. (A) You eat less salt, right? (B) How often does your family use a packet of salt? (C) How much salt do you put in each stir-fry? (D) Do you often eat lighter dishes or heavier ones?"	A	"When a dietitian wants to know about a housewife's salt intake, the not recommended way to ask questions is: (A) You eat less salt, right? This question is a subjective judgment question that does not yield an objective and accurate answer. Salt intake should be asked through specific quantitative questions to obtain more accurate information. Therefore, option (A) is not recommended."	A	TRUE		The questioning style not recommended is (A) You eat less salt, right? This question is a hypothetical question that may guide the respondent's answer. The other options (B)(C)(D) are open-ended questions that are more useful for understanding the salt intake of housewives.	A	TRUE
141	"A child was diagnosed with rickets and was given 400,000 units of vitamin D intramuscularly as prescribed by the doctor. her mother bought cod liver oil and capsules containing vitamin AD and told the child to take both daily. The following points are reasonable. (A) vitamin D does not need to be supplemented with drugs at all, it is enough to get more sunlight directly (B) products containing v…	D	"The reasonable view is that: (D) Fat-soluble vitamins accumulate in the body, and since they have been injected in large doses, they should not be supplemented orally in large amounts to avoid toxicity. This view is correct because fat-soluble vitamin D can be stored in the body and excessive intake may lead to toxicity. Since children have already received large doses of vitamin D intramuscular…	D	TRUE		"(D) Fat-soluble vitamins accumulate in the body, and since they have been injected in large doses, they should not be supplemented orally in large amounts to avoid toxicity This view is reasonable. Vitamin D is a fat-soluble vitamin, and excessive intake may lead to toxicity. Since the child has already received a large dose of vitamin D injections as prescribed by the doctor, it is not recommen…	D	TRUE
142	". A brand of drinks with pineapple flavoring but does not contain pineapple, but its products are prominently displayed on the outer packaging of the pineapple pattern, the enterprise's practice does not comply with the provisions of which of the following standards? (A)GB 7718-2011 (B)GB 28050-2011 (C)GB 2760-2014 (D)GB 14880-2012"	A	"The practice of the enterprise does not comply with the provisions of the following standards: (B) GB 28050-2011 GB 28050-2011 is a standard in the Food Additive Use Standard, which stipulates the scope of use, dosage, and technical requirements of food additives. According to this standard, the use of food additives should be in accordance with its prescribed scope of use and dosage, and should…	B	FALSE	Information error	The enterprise's practice does not comply with the provisions of GB 7718-2011 "National Standard for Food Safety General Rules for Labeling of Prepackaged Food". This standard stipulates that the labeling of prepackaged food should be truthful and accurate, and should not have misleading content for consumers. In this example, the company prominently displayed a pineapple design on the product's …	A	TRUE
143	"For infant and young children's food in the use of food additives management, the following description is incorrect. (A) 0 to 6 months of infant and toddler formula shall not add any food flavoring (B) larger infants and toddlers can use vanillin in formula, ethyl vanillin and vanilla bean extract (extract) (C) infant and toddler formula can add emulsifiers and coloring agents (D) infant and to…	C	"For the management of the use of food additives in infant and young children's food, the incorrect description is: (C) infant formula can add emulsifiers and coloring agents According to the relevant Chinese regulations, the use of additives in infant and toddler formula is strictly limited and managed. Among them, no flavoring for food can be added to infant formula, which is the correct descri…	C	TRUE		"(C) Infant formula can be added emulsifiers and coloring agents This description is incorrect. The use of additives in infant formula should strictly follow the relevant regulations and standards to ensure the safety and nutrition of infant food. It is not recommended to add coloring agents to infant and toddler food because it may have adverse effects on the health of infants and toddlers. The …	C	TRUE
144	"The current "Food Safety Law of the People's Republic of China" was amended and came into force on . (A) October 1, 2001 (B)June 1, 2009 (C)January 1, 2010 (D) October 1, 2015"	D	"The current amended Food Safety Law of the People's Republic of China shall come into force on . (D) October 1, 2015"	D	TRUE		The current Food Safety Law of the People's Republic of China was amended and came into force on (D) October 1, 2015.	D	TRUE
145	"China's Food and Nutrition Development Program (2014-2020)" development priorities do not include which of the following? (A) Key products (B)Key regions (C) key populations (D) key diseases"	D	"The development priorities of the China Food and Nutrition Development Program (2014-2020) do not include which of the following. (D) priority diseases"	D	TRUE		(D) Priority diseases Not included in the development priorities of the China Food and Nutrition Development Program (2014-2020).	D	TRUE
146	"Which of the following food additives are not allowed to be added in the bread? (A) dehydroacetic acid (B) calcium propionate (G)Fumaric acid (D) benzoic acid"	D	"According to the "Food Safety Law of the People's Republic of China" and related regulations, the following food additives are not allowed to be added to bread: (D) benzoic acid"	D	TRUE		In bread, the food additive that is not allowed to be added is (A) dehydroacetic acid. Other options, such as calcium propionate, fumaric acid and benzoic acid, are generally considered to be safe food additives for use in bread and other foods. However, specific regulations may vary from country to country and region to region, and it is recommended that local food safety regulations be consulte…	A	FALSE	Information error
147	"Among the following methods of studying the correlation between nutritional factors and disease, the one with the highest strength of evidence is. (A) cellular experiments (B)animal experiments (C) pre-biliary cohort studies (D) randomized controlled trials"	D	Randomized controlled trials (D) are the strongest method of evidence in studies of the association between nutritional factors and disease. A randomized controlled trial is an experimental design in which participants are randomly assigned to different intervention and control groups, a specific nutritional intervention is administered to the intervention group, and outcomes are then compared be…	D	TRUE		The research method with the highest strength of evidence is: (D) Randomized controlled trial. A randomized controlled trial (RCT) is a scientific study that randomly assigns subjects to different treatment and control groups to reduce bias and improve the reliability of study results. This method is considered the "gold standard" for evaluating the effectiveness of interventions.	D	TRUE
148	"In studies examining the relationship between cholesterol intake and hyperlipidemia, what is the greatest advantage of cohort studies over cross-sectional studies? (A) Reduced selection bias (B) Reduced information bias in the diagnosis of hyperlipidemia (C) reduced the effect of confounding factors (D) clarifies the chronological order"	D	In studies examining the relationship between cholesterol intake and hyperlipidemia, the greatest advantage of cohort studies over cross-sectional studies is (D) the clarity of the chronological order. Cohort studies are observational studies that track changes in participant exposure and outcomes and are therefore able to determine the temporal sequence between cholesterol intake and the develop…	D	TRUE		"(D) Clearly defined chronological order The greatest advantage of cohort studies over cross-sectional studies in studying the relationship between cholesterol intake and hyperlipidemia is the clear temporal order. A cohort study is a prospective study that allows observation of a causal relationship between exposure factors (e.g., cholesterol intake) and outcomes (e.g., hyperlipidemia). By follo…	D	TRUE
149	"A study investigated the relationship between obesity and diabetes among 3,000 adults,and found that only 15% of the 350 obese patients were diabetic,so it was concluded that obese people have a lower risk of developing diabetes than non-obese patients.Your evaluation of the conclusion is. (A) wrong, there is no comparison between the proportion of obese diabetic and non-diabetic (B)Wrong, there…	C	The evaluation of this finding is: (D) Wrong, the incidence of diabetes was not compared between obese and non-obese individuals. The study only examined the prevalence of diabetes among obese patients and did not make a comparison of diabetes between obese and non-obese individuals. Therefore, it is not possible to conclude that obese individuals have a lower risk of developing diabetes than non…	D	FALSE	Logical error	(C) Wrong, there is no comparison of the prevalence of diabetes in obese and non-obese people	C	TRUE
150	"150. A study investigated the weight of students of different ages in a school in which the median weight of the students in the school is . (A) the median after ranking in order of weight size (B) the weight of the middle rank in order of weight (C) the weight value of the middle ranking after ranking by age (D) Age value of the middle rank after ranking by weight size "	B	According to the question, the median weight of the students at the school is the median weight ranked by weight size. Therefore, the correct answer is option (B).	B	TRUE		"(B) Median weight value after ranking by weight size The median is the value that lies in the middle of a set of data after arranging them in order of size. In this problem, the median represents the weight value that is in the middle position after ranking students' weight by size."	B	TRUE
151	"151. In a study of the relationship between vitamin supplements and metabolic syndrome (MS), 100 of 400 MS patients took supplements,80 of 200 non-MS patients took supplements, and the OR for the relationship between taking supplements and MS was. (A) 0.22 (B)0.5 (C)2 (D)4.5 "	B	"In the study between vitamin supplements and metabolic syndrome, the OR was calculated as the ratio of the number of people with MS taking supplements to the number of people without MS divided by the ratio of the number of people with MS not taking supplements to the number of people without MS. Based on the data provided, the OR for supplements is (100/300) / (80/120) = 1.33. Therefore, option…	C	FALSE	Statistic error	"In order to calculate the OR of the relationship between taking supplements and MS, we need to use the following formula: OR = (a * d) / (b * c) where a denotes the number of MS patients taking supplements, b denotes the number of MS patients not taking supplements, c denotes the number of non-MS people taking supplements, and d denotes the number of non-MS people not taking supplements. Based o…	B	TRUE
152	"152. In a case-control study of the relationship between vegetable and fruit intake and gastric cancer, the OR of the association between low fruit and vegetable population and gastric cancer was 1.5 compared with the high fruit and vegetable population, and the most accurate statement of its significance is. (A) the risk of gastric cancer was 1.5 times higher in the low-fruit and vegetable grou…	A	" In the case-control study, the OR for the association between the low-fruit and vegetable population and gastric cancer was 1.5. Interpreting this result, it can be said that the risk of gastric cancer in the low-fruit and vegetable population was 1.5 times higher than in the high-fruit and vegetable population, i.e., option (A) ""The risk of gastric cancer in the low-fruit and vegetable popula…	A	TRUE		The most accurate statement is (A) the risk of gastric cancer in the low-vegetable population is 1.5 times higher than in the high-vegetable population. This is because OR (Odds Ratio) is a measure of the relative risk between two groups. In this example, the OR of 1.5 for the association between the low fruit and vegetable population and gastric cancer means that the risk of gastric cancer in th…	A	TRUE
153	"153. Which statistical test should be used in a study investigating height, weight, and head circumference indicators of local kindergarten children and wishing to compare whether there are differences with the results of an all-cause sample of children in the same age group? (A) One-sample t-test (B) two-sample t-test (C) multiple sample t-test (D) analysis of variance "	A	" For a study investigating height, weight, and head circumference indicators of local kindergarten children and wishing to compare whether there are differences with the results of an all-cause sample of children in the same age group, the appropriate statistical test to use is (D) ANOVA. Analysis of variance (ANOVA) is a statistical method used to compare differences between three or more group…	D	FALSE	Information error	In this question, we need to compare whether the height, weight and head circumference indicators of kindergarten children at a particular site differ from the results of an all-cause sample of children in the same age group. A two-group sample t-test (B) should be used since a comparison of two groups of samples is involved here.	B	FALSE	Information error
154	"154. A study is proposed to compare whether there is a difference in BMD between vitamin D-rich and non-rich individuals in the body. The indicators to be considered in calculating the sample size in the design are:1 the magnitude of the difference in mean BMD between the two groups;2 the magnitude of the difference in mean vitamin D between the two groups;3 the difference in BMD between individ…	C	"When designing a study to compare whether there is a difference in BMD between vitamin D-enriched and non-enriched individuals in the body, the following metrics need to be considered in calculating the sample size: 1 the magnitude of the difference in mean BMD between the two groups, 4 the probability of a false positive, and 5 the probability of a false negative. Therefore, the correct option …	B	FALSE	Mutiple error	"In studies comparing whether there is a difference in BMD between vitamin D-enriched and non-enriched individuals in the body, the indicators to be considered in calculating the sample size at design are 1. the magnitude of the difference in mean BMD between the two groups: this is the main purpose of the study and requires an estimate of the difference between the two groups. 3. the difference …	C	TRUE
155	"155. In a study of the association between a food and obesity, the RR (95% CI) of the highest group of this food intake compared to the lowest group was:0.75(0.45,1.25),then the effect of this food on obesity may be. (A) an unrelated factor (B) protective factor (C) harmful factor (D) cannot be judged "	A	"Based on the relative risks (RR) and confidence intervals (CI) provided, the effect of the food on obesity may be an irrelevant factor (A) or cannot be judged (D) if the RR for the highest group of this food intake compared with the lowest group is 0.75 and the 95% confidence interval includes 1 (0.45 to 1.25). When the confidence interval of the RR includes 1, we cannot determine whether there …	D	FALSE	Logical error	"The answer is (D) cannot be judged. Explanation: RR (relative risk) is a statistical measure used to describe the comparison of risk between two groups. In this question, the RR value is 0.75 with a 95% confidence interval (CI) of 0.45 to 1.25. Because the confidence interval contains a 1, this means that we cannot determine the relationship between the food and obesity. So the answer is that we…	D	FALSE	Logical error
156	"156. What is the appropriate metric to use to compare which is greater variation in blood glucose with change in BMI or with change in waist circumference? (A) regression coefficient (B) Standard regression coefficient (C) coefficient of determination (D) Coefficient of variation "	B	"A more appropriate metric to use when comparing the degree of variability of blood glucose with BMI change and with waist circumference change is the coefficient of variation (D). The coefficient of variation is a relative measure used to compare the degree of dispersion between different variables; it is the ratio of the standard deviation to the mean, usually expressed as a percentage. The coe…	D	FALSE	Information error	In order to compare the degree of variability of blood glucose with changes in BMI and with changes in waist circumference, we can use the Standardized Regression Coefficient (SRC) for comparison. The standardized regression coefficient is a dimensionless treatment of the regression coefficient and can be used to compare the degree of influence of different independent variables on the dependent …	B	TRUE
157	"157. A dietitian wants to design a breastfeeding brochure to be distributed by nurses to pregnant women. The first step to do should be to. (A) determine the nutritional criteria (B) determine the needs of the target population (C) prepare a table of contents (D) assess the reading level of the target population "	D	"A dietitian wants to design a breastfeeding brochure to be distributed by nurses to pregnant women, the first step to take should be to assess the reading level of the target population (D). Before designing a brochure, it is crucial to know the reading level of the target population. This will help the dietitian determine the language and presentation of information to ensure that the content o…	D	TRUE		When designing a breastfeeding brochure to be distributed by nurses to pregnant women, the first step should be to (B) determine the needs of the target population. This is because the needs of the target population need to be understood prior to developing the content of the brochure in order to provide targeted information and recommendations. Other steps can follow, such as determining nutriti…	B	FALSE	Logical error
158	"158. When a patient consults a dietitian about a diabetic diet plan, the best way to ensure compliance is to. (A) emphasize the advantages of portion control (B) emphasize the importance of following this recipe (C) recommending healthy dietary choices that include the person's favorite foods (D) reviewing the health problems caused by uncontrolled eating "	C	"When a patient consults a dietitian about a diabetic diet plan, the best way to ensure his compliance is to recommend healthy eating choices that include his preferred foods (C). Recommending healthy eating choices that include the patient's preferred foods is one of the key factors in increasing the patient's acceptance of and compliance with the diet plan. By including the patient's preferred …	C	TRUE		"When a patient consults a dietitian about a diabetic diet plan, the best way to ensure compliance is to (C) recommending healthy eating choices that include the foods he likes The reason for this is that when patients find foods they like in their diet plan, they are more likely to follow the plan. At the same time, the dietitian can educate the patient on how to incorporate these foods into a h…	C	TRUE
159	"159. The following descriptions of the application of DRIs to individuals for evaluation and meal planning are incorrect. (A) EAR: to estimate the probability of inadequate daily intake (B) RNT: the probability of insufficient intake if daily intake is at or above this level is 0 (C) Al: the probability of inadequate intake at or above this level is very low (D) UL: daily intake above this level…	B	"The description of the application of DRIs to individuals for evaluation and meal planning is incorrect for (B) RNT: The probability of inadequate intake at or above this level of daily intake is 0. The RNT (Recommended Nutrient Intake) in the description is incorrect. In fact, RNT means that the probability of adequate intake is 0 if the daily intake is at or above this level, i.e., RNT means t…	B	TRUE		Of these four options, the incorrect one is (B).RNT is not a commonly used term for dietary reference intakes (DRIs). The correct term should be RDA (Recommended Daily Allowance), which indicates a daily intake at or above which most of the population can meet their nutritional needs with a low probability of inadequate intake. Of the other options, EAR (estimated average requirement), AI (adequa…	B	TRUE
160	160. In the "Dietary Reference Intakes for Chinese Residents (2013 Edition)", the recommended intake of micronutrients (AD) for infants aged 0-6 months is calculated based on what is the daily breast milk intake of infants? (A)700ml/d (B)750ml/d (C)800ml/d (D)850ml/d "	B	"According to the Dietary Nutrient Reference Intake for Chinese Residents (2013 Edition), the recommended appropriate intake of micronutrients (AD) for infants 0-6 months of age is calculated based on the daily breast milk intake of infants. According to this standard, the daily breast milk intake of infants should be (B) 750ml/d"	B	TRUE		The Recommended Dietary Reference Intakes for Micronutrients (AD) for infants 0-6 months of age is calculated based on the daily breast milk intake of infants in the "Dietary Reference Intakes for Chinese Residents (2013 Edition)". The answer is (B) 750ml/d.	B	TRUE
161	"161. In the UL derived from NOAEL or LOAEL obtained from population experimental data or animal experimental data contains uncertainty, the following are not among the factors to be considered in determining this factor. (A) inter-individual differences in sensitivity (B) extrapolation from animal experiments to humans (C) using LOAEL instead of NOAEL (D) use of NOAFL for chronic responses to de…	D	"In determining the allowable upper intake limit (UL) derived from the no observable adverse effect level (NOAEL) or lowest observable adverse effect level (LOAEL) obtained from population experimental data or animal experimental data, the following factors need to be considered in determining the uncertainty: (A) inter-individual differences in sensitivity (B) extrapolation from animal studies t…	C	FALSE	Information error	"Where the UL (upper tolerance limit) derived from the NOAEL (dose level at which no adverse effect is observed) or LOAEL (dose level at which the lowest adverse effect is observed) obtained from population experimental data or animal experimental data contains uncertainty, the following are not factors to be considered in determining this factor (D) The NOAFL for chronic response is used to deri…	D	TRUE
162	"162. The following are not in line with the recommendation six of the Dietary Guidelines for Chinese Residents (2 0 1 6), "Eliminate waste. The following are not in line with the recommendation six of the "Chinese Residents' Dietary Guidelines (2 0 1 6)": "Stop waste. (A) Buy as needed and store reasonably (B) Promote multi-person meal sharing (C) Reduce the use of disposable dishes (D) Small po…	B	"According to the Dietary Guidelines for Chinese Residents (2016), the six recommended principles are "Eliminate waste and develop a new food style", including: (A) Shop according to needs and store reasonably (B) Promote multi-person meal sharing (C) reduce the use of disposable dishes (D) small portions and reasonable meal preparation Therefore, all of the above options are consistent with the …	No option	FALSE	Information error	"The following does not meet the recommendation six of the Dietary Guidelines for Chinese Residents (2016), "Eliminate waste. The following is not in line with Recommendation 6 of the Chinese Dietary Guidelines (2016), "Eliminate waste and promote new food style": (B) advocate multi-person meal sharing The other options, such as "Shop as needed, store wisely" (A), "Reduce the use of disposable di…	B	TRUE
163	"163. According to the Dietary Nutrient Reference Intakes for Chinese Residents (2013 Edition), the adult potassium AI value and PI value respectively? . (A) 200 mg and 360 mg (B) 300 mg and 500 mg (C) 1500 mg and 2000 mg (D)2000 mg and 3600 mg "	D	"According to the Dietary Nutrient Reference Intakes for Chinese Residents (2013 Edition), the AI (Appropriate Intake) and PI (Reference Intake) values for potassium for adults are (A) 2000 mg and 3600 mg So option (D) 2000 mg and 3600 mg is correct."	D	TRUE		"According to the Dietary Nutrient Reference Intake for Chinese Residents (2013 Edition), the AI and PI values for potassium for adults are: (D) 2000 mg and 3600 mg"	D	TRUE
164	"164. The World Health Organization (WHO) recommends that the maximum dietary intake of trans fatty acids does not exceed how much of the total energy? (A)1%E (B)2%E (C)4%E (D)8%E "	A	According to the World Health Organization (WHO), the maximum dietary intake of TFA should not exceed 2% of total energy. Therefore, option (B) 2%E is correct.	B	FALSE	Information error	The World Health Organization (WHO) recommends that the maximum dietary intake of trans fatty acids should not exceed 1% of total energy. So the answer is (A)1%.	A	TRUE
165	"165. To prevent ketoacidosis, what is the minimum daily carbohydrate intake for a pregnant woman with severe early pregnancy reaction? (A) 50g (B) 100g (C) 130g (D) 200g "	C	To prevent ketoacidosis, the minimum daily carbohydrate intake for a pregnant woman with severe early pregnancy is 130 g. Therefore, option (C) 130 g is correct.	C	TRUE		To prevent ketoacidosis, the minimum daily carbohydrate intake for a pregnant woman with severe early pregnancy reaction is (C) 130g.	C	TRUE
166	"The following are the contents of "Guiding Rational Diet" in the "Health China 2030" Plan: 1. formulating and implementing the national nutrition plan; 2. issuing dietary guidelines suitable for the characteristics of different groups of people; 3. establishing a sound nutrition monitoring system for the population. 2 Establishing a sound nutrition monitoring system for the population. (A) 12 (B…	D	The option that belongs to the "Health China 2030" plan is (B) 234, i.e. to formulate and implement a national nutrition plan, issue dietary guidelines that suit the characteristics of different people, and establish a sound nutrition monitoring system.	B	FALSE	Information error	Option (C) 134 is the correct answer. According to the "Health China 2030" plan, the contents of "guiding a reasonable diet" include formulating and implementing a national nutrition plan, issuing dietary guidelines that suit the characteristics of different groups of people, and establishing a sound nutrition monitoring system for residents.	C	FALSE	Information error
167	"167. When fortifying foods, the amount of nutrient fortification used is developed based on: 1 food intake; 2 nutrient reference intakes; 3 expert panel recommendations in the field; 4 nutrient supply. (A) 12 (B) 13 (C) 23 (D) 34 "	A	" When fortifying foods, the amount of nutrient fortification used is developed based on (B) 13, the food intake and nutrient reference intakes."	B	FALSE	Logical error	When fortifying foods, the amount of nutrient fortification used is established based on: 1 food intake; 2 nutrient reference intakes; and 3 recommendations of a panel of experts in the field. Therefore, the correct answer is (B) 13.	B	FALSE	Mutiple error
168	"168. What does the absence of calcium content in the nutrition facts table on a yogurt package indicate? (A) This product does not contain calcium at all (B) the calcium content of this product is lower than that of similar products (C) Calcium is not a nutrient that is mandatory to be labeled in China, so companies do not need to label (D) Yogurt products are not a dietary source of calcium "	C	If there is no indication of calcium content on the nutrition facts of a yogurt package, it is probably because calcium is not a mandatory nutrient to be labeled in China, so the company does not need to label it. So option (C) Calcium is not a nutrient that is mandatory to be labeled in China, so the company is not required to label it is the correct explanation.	C	TRUE		"(C) calcium is not a mandatory requirement to label nutrients, companies do not need to label In some countries and regions, calcium may not be mandatory labeling of nutrients, so companies can choose not to label calcium content on the package. This does not mean that the product does not contain calcium or that the calcium content is lower than similar products, nor does it mean that yogurt pr…	C	TRUE
169	"Case 1 A study was conducted to investigate the dietary fiber intake of 1000 adults over 40 years of age without diabetes in a certain area, of which 3500 were more than 25g (high) and 650 were less than or equal to 25g (low) per day. 169. The relative risk of association of high dietary fiber intake (compared with low intake) with type 2 diabetes mellitus was. (A) 0.48 (B) 0.62 (C) 1.61 (D) 2.0…	B	"The incidence of type 2 diabetes among those with high dietary fiber intake was 50/3500, or 0.0143, while the incidence of type 2 diabetes among those with low dietary fiber intake was 150/650, or 0.2308. Relative Risk (RR) can be derived by comparing the incidence rates of the two groups. RR = incidence rate (high intake group) / incidence rate (low intake group) = 0.0143 / 0.2308 ≈ 0.062 There…	B	TRUE		"To calculate the relative risk of association with type 2 diabetes between those with high and low dietary fiber intakes, we need to use the following formula: Relative risk (RR) = (prevalence for those with high intake)/(prevalence for those with low intake) First, we need to calculate the prevalence of high and low intakes. Incidence rate of high intake = number of cases / total number of case…	B	TRUE
170	"170. Of the diabetic patients that occurred in the low dietary fiber intake group, how many cases were due to low dietary fiber intake? (A)57 (B)69 (C)122 (D)150 "	A	The number of cases of diabetes in the low dietary fiber intake group was 150, and these cases were due to low dietary fiber intake. Therefore, option (D) 150 is the correct answer.	D	FALSE	Mutiple error	"To answer this question, we need to calculate the difference between the incidence of diabetes in the group with low dietary fiber intake and that in the group with high dietary fiber intake. First, we calculate the incidence rate for both groups: Diabetes incidence in the high intake group = 50/3500 = 0.0143 Diabetes prevalence in the low intake group = 150/6500 = 0.0231 Next, we calculated the…	A	TRUE
171	"171. In the above question, which indicator is appropriate for determining the strength of the association between dietary fiber and diabetes risk? (A)AR (B)OR (C)RR (D)PAR "	C	When determining the strength of the association between dietary fiber and diabetes risk, the appropriate metric to use is Relative Risk (RR). Therefore, option (C) RR is the correct answer.	C	TRUE		In the above question, the appropriate indicator to determine the strength of the association between dietary fiber and diabetes risk is (C)RR, or Relative Risk. Relative risk is an indicator commonly used to study the strength of the relationship between a certain exposure factor (e.g., dietary fiber intake) and a certain outcome (e.g., diabetes risk).	C	TRUE
172	"A male patient underwent physical measurements at the nutrition clinic, with a height of 175 cm, weight of 90 kg, waist circumference of 98 cm, hip circumference of 101 cm, and upper arm circumference of 339 mm. triceps skinfold thickness of 19.5 mm. 172. What is the BMI (kg/m2) value of this patient? (A)22.0 (B)26.4 (C)29.4 (D)31.4 "	C	"BMI (Body Mass Index) can be calculated using the following formula: BMI = weight (kg) / height (m) squared First, converting height to meters: 175cm ÷ 100 = 1.75m Then, using the given weight to calculate BMI: BMI = 90kg / (1.75m)^2 BMI = 90kg / 3.0625m^2 BMI ≈ 29.32 Therefore, the patient's BMI is approximately 29.32. of the given options, the closest is 29.4, so the answer is option (C) 29.4."	C	TRUE		"To calculate BMI (body mass index), the following formula can be used: BMI = weight (kg) / height (m)². The patient's height is 175 cm, which needs to be converted to meters, or 1.75 m. The weight is 90 kg. Substitute the data into the formula: BMI = 90 / (1.75 × 1.75) = 90 / 3.0625 ≈ 29.4. Therefore, the patient has a BMI of 29.4 (option C)."	C	TRUE
173	"173. The physical condition of this patient is judged to be. (A) wasted (B) normal (C) overweight (D) obese "	D	" Based on the range of BMI values, a preliminary judgment can be made about the physical condition of that patient. The following judgments are based on the BMI classification criteria provided by the World Health Organization (WHO): BMI < 18.5: wasting 18.5 ≤ BMI < 24.9: Normal 25.0 ≤ BMI < 29.9: overweight BMI ≥ 30.0: obese Based on the BMI value of approximately 29.4 given in the question, th…	C	FALSE	Information error	"According to the World Health Organization (WHO) BMI classification criteria, the patient's physical status can be judged as - Low weight: BMI < 18.5 - Normal weight: 18.5 ≤ BMI < 24.9 - Overweight: 24.9 ≤ BMI < 29.9 - Obese: BMI ≥ 30 The patient had a BMI of 29.4 and was judged to be overweight according to the classification criteria (option C)."	C	FALSE	Mutiple error
174	"174. What is the value of the upper arm muscle circumference of this patient? (A)31.95cm (B)29.95cm (C)27.78cm (D)25.78cm "	C	" Based on the data provided in the question, the patient's upper arm circumference is 339 mm. convert this value to centimeters, i.e., 339 mm ÷ 10 = 33.9 cm. Therefore, the patient's upper arm muscle circumference value is 33.9 cm. Therefore, option (A) 31.95cm is incorrect."	A	FALSE	Logical error	"To calculate the upper arm muscle circumference value, we need to use the following formula: Upper arm muscle circumference = upper arm circumference - (π × triceps skinfold thickness) First, convert the upper arm circumference from millimeters to centimeters: 339 mm ÷ 10 = 33.9 cm Then, convert triceps skinfold thickness from millimeters to centimeters: 19.5 mm ÷ 10 = 1.95 cm Next, the upper ar…	C	TRUE
175	"175. What is the significance of the waist-to-health ratio measurement for this patient? (A) To assess the distribution of body fat (B) To assess the distribution of body proteins (C) to assess the distribution of body muscle (D) To assess the gold standard for weight loss "	A	"The significance of the waist-to-hip ratio measurement in this patient was to assess body fat distribution. Waist-to-hip ratio is an indicator of body fat distribution by measuring the ratio of waist circumference to hip circumference. A higher waist-to-hip ratio is usually associated with abdominal fat accumulation and increased visceral fat, which is associated with an increased risk of severa…	A	TRUE		"The significance of the waist-to-hip ratio measurement in this patient is to (A) To assess body fat distribution The waist-to-hip ratio is an indicator that assesses a person's body fat distribution by comparing waist and hip circumference. People with higher waist-to-hip ratios tend to have fat concentrated in the abdomen, and this fat distribution pattern is associated with a higher risk of he…	A	TRUE
176	"Case 3 A hospital nutrition department conducts a dietary nutrition education for pregnant women, using a group activity method, and you are asked to be the facilitator. 176. A pregnant woman does not say a word during the activity, the best method you should not use is. (A) asking questions of others (B) naming and provoking (C) take turns speaking (D) spread out the discussion "	B	"A pregnant woman who does not say a word during an activity is best not to use (B) the name agitation method. The name agitation method may increase the pregnant woman's stress and discomfort, and may make her feel embarrassed or uncomfortable. It is important to respect the personal feelings and comfort level of each participant in a dietary nutrition education activity. Therefore, when a pregn…	B	TRUE		The best method not to use in this situation is (B) naming the agitator. This is because this method may make this pregnant woman feel embarrassed and stressed, which is not conducive to a relaxed and harmonious atmosphere. Other methods such as asking questions to others, taking turns to speak and spreading out the discussion can allow other pregnant women to participate in the discussion, while…	B	TRUE
177	"177. Another pregnant woman keeps speaking and the approach you can take is. (A) keep asking her questions until you can't answer (B) take advantage of her temporary pauses and interrupt her at the right time (C) make eye contact with her (D) immediately interrupt her speech "	B	"When another pregnant woman keeps speaking, you can do so by (C) making eye contact with her and (B) taking advantage of her momentary pauses to interrupt her at the right time. Making eye contact with her communicates that you are paying attention and listening, and makes her feel valued and understood. This helps her feel more comfortable and relaxed and prepares you to interrupt her. At the s…	CB	FALSE	Mutiple error	In this case, the most appropriate approach is option (B) to take advantage of their temporary pauses and interrupt their speech at the right time. This avoids embarrassment and conflict, while allowing others a chance to speak. Other options may make the pregnant woman feel disrespected or uncomfortable.	B	TRUE
178	"178. The topic of this discussion did not involve genetically modified foods, but a pregnant woman raised the issue and it caused a heated discussion among pregnant women. What should you say at this time? (A) Let's continue the discussion with the topic of genetic modification (B) I don't have permission to discuss this topic, so let's not discuss it. (C) This is a very interesting topic, altho…	D	" In this case, it is better to choose option (D) ""That's another issue now, we can think about it later, now let's go back to so-and-so"". Since the topic of this discussion does not involve genetically modified foods, discussing the topic may deviate from the original agenda and cause more controversy and disagreement. To keep the discussion focused and orderly, you can politely remind the pre…	D	TRUE		(D) That's another issue now, we can come down and think about it, now let's go back to so-and-so.	D	TRUE
179	"179. One serving of shiitake mushroom and vegetable heart with the following ingredients: shiitake mushroom 100g, thousand shiitake mushroom 80 yuan/kg, rising rate 400%; net vegetable heart 200g, vegetable heart purchase unit price 1.75 yuan/kg, net material rate 35%; the cost of condiments is 0.48 yuan. Please calculate the cost price of this plate of mushroom and vegetable heart is. (A) $5.08…	D	"First, calculate the cost of shiitake mushrooms: Cost of shiitake mushroom = weight of shiitake mushroom × unit price of shiitake mushroom = 100g × (80 yuan/kg ÷ 400%) = 100g × (80 yuan/kg ÷ 4) = 100g × $20/kg = 2 yuan Next, calculate the cost of choy sum: Cost of choy sum = weight of choy sum × unit price of choy sum = 200g × ($1.75/kg ÷ 35%) = 200g × ($1.75/kg ÷ 0.35) = 200g × 5 yuan/kg = 10 y…	A	FALSE	Mutiple error	"We can calculate the cost of shiitake mushrooms and choy sum first, then add the cost of condiments to get the total cost. 1. Cost of shiitake mushroom: Shiitake mushroom is 100g, rising rate is 400%, so the original weight is 100g / (1 + 4) = 20g. The price of thousand shiitake mushrooms is 80 yuan/kg, so the cost of 20g is: 20g * (80 yuan/kg) / 1000g = 1.6 yuan. 2. Cost of choy sum: Net vegeta…	No option	FALSE	Mutiple error
180	"180. "Huaiyang cuisine" is a branch of which of the following cuisines? (A)Su cuisine (B)Zhejiang cuisine (C)Min cuisine (D)Lu cuisine "	A	"Huaiyang cuisine is a branch of Su cuisine. Option (A) Su cuisine is the correct answer."	A	TRUE		Huaiyang cuisine is a branch of Su cuisine, so the answer is (A) Su cuisine.	A	TRUE
181	"181. When catering, kitchens, canteens and other industries in accordance with the provisions of the food samples, the requirements of each meal, each sample of food must be no less than how many grams? (A) 250g (B) 200g (C) 150g (D) 125g "	D	"According to the provisions of the Food Safety Law, when catering, kitchens, canteens and other industries to retain food samples, the amount of samples required for each meal and each sample of food is not less than 200 grams. Option (B) 200g is the correct answer."	B	FALSE	Information error	The answer is (B) 200 g. According to the regulations, catering, kitchen and canteen industries are required to keep food samples at least 200 g per meal and per food sample.	B	FALSE	Information error
182	"182. When food ingredients are stored in the warehouse shelves, the distance to the ground is at least how many centimeters? (A)5cm (B)10cm (C)15cm (D)20cm "	B	According to sanitation requirements and food safety standards, food ingredients should be at least 20 cm from the floor when stored on warehouse shelves. Option (D) 20cm is the correct answer.	D	FALSE	Information error	When food ingredients are stored in the warehouse shelves, the distance from the ground should be at least (D) 20 cm or more. This can effectively prevent contaminants and moisture on the ground from contaminating food ingredients and ensure food safety.	D	FALSE	Information error
183	"183. When purchasing pork, which of the following sensory indicators is not a characteristic of fresh pork? (A) Shiny, uniform red color and white fat (B) has the normal odor of pork (C) the muscle is elastic and can recover after finger pressure (D) moist surface, sticky and stained hands "	D	"Option (D) A moist, sticky, slick surface is not a characteristic of fresh pork. Fresh pork should have the characteristics of shiny, uniform red color and white fat. It should have the normal odor of pork, and the muscle should be elastic and recover from finger pressure. A wet, sticky, slick surface is not a characteristic of fresh pork and may suggest poor quality meat. Therefore, option (D) …	D	TRUE		(D) The surface is wet and sticky and stains the hands Not a characteristic of fresh pork. Fresh pork should be characterized by luster, uniform red color and white fat; have the normal odor of pork; and have elastic muscles that can recover after finger pressure.	D	TRUE
184	"184. Foods that require longer storage (more than 2 hours) after cooking until serving should be stored at what °C above or below? (A)60;10 (B)50;10 (C)40;4 (D)40;0 "	A	"Foods that require longer storage after cooking and before serving should be stored at more than 60°C or less than 10°C. Option (A) 60;10 is the correct answer."	A	TRUE		Foods that need to be stored for a longer period of time (more than 2 hours) after cooking and before serving should be stored at a temperature above 60°C or below 10°C. Therefore, the correct answer is (A) 60;10. Therefore, the correct answer is (A) 60;10. Such temperature conditions help slow the growth of bacteria and reduce the risk of food poisoning.	A	TRUE
185	"Case 1 A unit self-designed breakfast recipe of:cream cake, sorghum rice porridge, fried eggs and salted peanut rice was rated as an unreasonable breakfast. 185. From the dietary structure analysis, what is the nutrient that may be in excess in this breakfast? (A) protein (B) fat (C) carbohydrate (D) dietary fiber "	B	From the dietary structure analysis, the nutrient that may be present in excess at this breakfast is (B) fat.	B	TRUE		From the dietary structure analysis, the nutrient that may be present in excess at this breakfast is (B) fat. Buttercream, fried eggs and salted peanut rice were high in fat, while sorghum rice porridge provided mainly carbohydrates. This breakfast lacked dietary fiber and an adequate source of protein and was therefore rated as unreasonable.	B	TRUE
186	" 186. From the dietary structure analysis, what is the most deficient nutrient for this breakfast? (A) Dietary fiber (B) Vitamin C (C) B vitamins (D) Calcium "	B	The most deficient nutrient in this breakfast is (A) dietary fiber, according to the dietary structure analysis.	A	FALSE	Mutiple error	The most deficient nutrient in this breakfast was (B) vitamin C. None of the foods in this breakfast provided enough vitamin C. Dietary fiber was present in some amount in sorghum rice porridge, B vitamins were present in some amount in cereals and eggs, and calcium was present in some amount in salted peanut rice. However, vitamin C is found primarily in fresh vegetables and fruits, and this bre…	B	TRUE
187	"187. If this breakfast is to be improved, the best choice of food to add is (A) cold vegetables (B)soy milk (C)milk (D)fruit salad "	A	To improve this breakfast, the best choice of food to add is (A) cold vegetables.	A	TRUE		To improve this breakfast, the best food choice is (C) milk. This breakfast already contains grains (sorghum rice porridge), protein (fried eggs, salted peanut rice) and sugar (butter cake), but lacks dairy products and adequate vitamins and minerals. Milk can provide calcium, vitamin D and other nutrients that help balance out the breakfast. Of course, adding fruits and vegetables is also a good…	C	FALSE	Logical error
188	"Case 2 A 35-year-old female company employee, a light worker, 165 cm in height and 55 kg in weight, is given a daily recipe. 188. According to the "Dietary Nutrient Reference Intake for Chinese Residents (2013 Edition)", what is the energy requirement of the female employee? (A)1800kcal/d (B)2100kcal/d (C)2250kcal/d (D)2400kcal/d "	A	" According to the Dietary Nutrient Reference Intake for Chinese Residents (2013 Edition), the energy requirement of this female employee is (C) 2250kcal/d."	C	FALSE	Information error	"According to the Dietary Nutrient Reference Intakes for Chinese Residents (2013 Edition), we can calculate the energy requirement of this female employee by the following formula: Energy requirement = Basal metabolic rate × Active metabolic rate First, we need to calculate the basal metabolic rate (BMR). For a 35-year-old woman, the formula for calculating the basal metabolic rate is BMR = 655 +…	B	FALSE	Mutiple error
189	"189. If 60% of energy is derived from carbohydrates, what is the typical carbohydrate intake for lunch? (A) 48g (B) 81g (C) 108g (D) 270g "	C	" Based on energy allocation, if 60% of the day's energy intake comes from carbohydrates, the carbohydrate intake for lunch can be calculated as follows: Carbohydrate intake for lunch = total lunch energy × 60% / 4 According to the general situation, lunch accounts for one-third of the total energy of the day, and assuming that the total energy of the day is 2250 kcal, then the total energy of lu…	C	TRUE		"First, we need to calculate the total intake of carbohydrates during the day. It is known that the energy requirement is 2100kcal/d, 60% of which comes from carbohydrates. Therefore, the energy provided by carbohydrates is 2100kcal/d × 60% = 1260kcal/d Next, we need to convert the energy into the mass of carbohydrate. Each gram of carbohydrate provides 4kcal of energy, so: 1260kcal/d ÷ 4kcal/g =…	C	TRUE
190	"190. If the main meal for lunch is rice, how much rice is needed? (Each 100g of rice contains 7 7.9 g of carbohydrates) (A)62g (B)104g (C)139g (D)347g "	C	"Based on the 77.9 grams of carbohydrates per 100 grams of rice mentioned in the question, we can determine the amount of rice needed for lunch by doing the following calculation: Lunch carbohydrate intake = 108 grams (based on the calculation in the previous question) Rice weight = lunch carbohydrate intake / carbohydrate per 100 grams of rice Rice weight = 108 g / 77.9 g Rice weight ≈ 1.39 Ther…	C	TRUE		"The carbohydrate intake for lunch is known to be 108g, and we need to calculate how much rice is needed to meet this requirement. Each 100g of rice contains 77.9g of carbohydrates, so we can calculate the mass of rice required using the following formula: Mass of rice required = (carbohydrate intake for lunch / carbohydrate content in rice) × 100 Substituting the known data into the formula: Req…	C	TRUE
191	"191. To increase the intake of high-quality protein for lunch, the following foods are not recommended. (A) tofu (B) lean pork (C) scallops (D) red beans "	D	If you want to increase your quality protein intake at lunch, one of the following foods is not recommended (D) Red chayote. Red lentils are a legume food that is rich in protein, but it has a lower quality of protein compared to the other options. In contrast, tofu, lean pork and scallops are higher quality sources of protein and are recommended for lunch.	D	TRUE		Of these four foods, red beans are relatively low in quality protein and therefore are not recommended as a choice to increase quality protein intake at lunch (option D). Tofu (option A), lean pork (option B) and scallops (option C) are all sources of high quality protein and can be chosen to increase protein intake.	D	TRUE
192	"192. According to the "Dietary Guidelines for Chinese Residents (2016)", what is the recommended daily intake of vegetables for this woman? (A)200g (B)400g (C)600g (D)800g "	B	" According to the Dietary Guidelines for Chinese Residents (2016), the recommended daily intake of vegetables for this woman is (B) 400 g. The dietary guidelines recommend that adults consume 400 g of vegetables daily to ensure adequate intake of vitamins, minerals, and dietary fiber."	B	TRUE		According to the Dietary Guidelines for Chinese Residents (2016), the recommended daily intake of vegetables for adult women is 300-500 g. Therefore, the closest answer among the options is (B) 400 g.	B	TRUE
193	"193. According to the Dietary Guidelines for Chinese Residents (2016), about how many grams of dried tofu would the woman consume each day to meet the recommended intake of soybeans? (A)15g (B)30g (C)55g (D)105g "	B	According to the Dietary Guidelines for Chinese Residents (2016), the recommended daily intake of soy products is equivalent to 30g of soy. Therefore, the woman's daily intake of approximately (B) 30g of dried tofu would meet the recommended intake of soy.	B	TRUE		"According to the Dietary Guidelines for Chinese Residents (2016), adult women are recommended to consume 50 grams of soy foods per day. The nutrient content of dried tofu is about 40% soy protein. In order to calculate how many grams of dried tofu to consume, we can use the following formula: Weight of dried tofu required = recommended soy intake / soy protein content of dried tofu Required weig…	D	FALSE	Mutiple error
194	"Case 3 Some residents of a village successively developed nausea, vomiting, head volume, abdominal pain and other symptoms within 1 month, all without treatment. After investigation, the local CDC found that the patients were all sickened after consuming pasta made from home-milled flour, and that the remaining wheat grains in some residents' homes were crumpled and grayish-red in color, and mol…	A	Based on the information given, it is likely that the food poisoning incident was caused by microbial contamination by (C) Aspergillus flavus. Aspergillus flavus is a common mold that produces the toxin aflatoxin, and prolonged exposure or ingestion of aflatoxin may lead to symptoms of poisoning.	C	FALSE	Information error	The food poisoning incident was most likely caused by (A) contamination with Fusarium graminearum. Fusarium graminearum mainly contaminates grains, especially wheat and corn, and produces a toxin called aflatoxin, which causes food poisoning. Symptoms include nausea, vomiting, headache and abdominal pain, which are consistent with the symptoms described in the case.	A	TRUE
195	"195. Which of the following toxins may be the cause of the poisoning? (A) aflatoxin (B)Deoxynivalenol (C)fumonisins (D) Heterotrophic mycotoxins "	B	According to the information given, the toxin that may trigger poisoning is (A) aflatoxin. Aspergillus flavus is a common mold that produces aflatoxin, and prolonged exposure or ingestion of aflatoxin may lead to symptoms of poisoning.	A	FALSE	Information error	(A) Aflatoxin may be the cause of the poisoning. Aflatoxin is produced by Fusarium graminearum and mainly contaminates grains, such as wheat and corn. When people consume contaminated cereal products, they may experience symptoms such as nausea, vomiting, headache and abdominal pain, which are consistent with the symptoms described in the case.	A	FALSE	Information error
196	"196. The following descriptions of this type of food poisoning are incorrect. (A) it occurs mostly in areas with humid climate (B)It occurs mostly in winter and spring (C) Patients with poisoning usually heal themselves without treatment (D) It is also called "drunken grain disease". "	B	" The incorrect description is (B) It occurs mostly in winter and spring. In fact, food poisoning caused by mold contamination is independent of the season and can occur at any time of the year. Therefore, the statement that it mostly occurs in winter and spring is inaccurate."	B	TRUE		The description of (B) occurs mostly in winter and spring is incorrect. Fusarium graminearum contamination and aflatoxin poisoning mostly occur in areas with humid and warm climates, especially during harvesting, storage and processing, where improper conditions can easily lead to mold growth. Therefore, this type of food poisoning is more likely to occur in the summer and autumn. The other optio…	B	TRUE
197	"Case 4 A research and development team wants to extract a certain functional factor from ginger, asparagus or chicory root to develop as a health food. 197. Which of the following substances may be the functional factor in this health food? (A) Casein phosphopeptide (B) Polyunsaturated fatty acid (C) melatonin (D) Oligosaccharides "	D	According to the given options, which of the following substances may be a functional factor in this health food? (D) Oligosaccharides	D	TRUE		(D) Oligosaccharides may be the functional factor of this health food. Ginger, asparagus and chicory root all contain oligosaccharides, which have probiotic effects and help improve the balance of intestinal flora and enhance immunity, among other things. Therefore, oligosaccharides may be the functional factor of the health food that the R&D team is looking for.	D	TRUE
198	"198. The R&D team may have developed this substance by hand for what of the following functions?1 Functional base for low-calorie foods; 2 Laxative; 3 Improves intestinal flora; 4 Relieves physical fatigue; 5 Improves sleep (A)12 (B)123 (C)1234 (D)12345 "	B	"Based on the given options, the R&D team may have developed this substance because it has the following functions: (B)123 (1. functional base for low-calorie foods; 2. laxative; 3. improves intestinal flora)"	B	TRUE		(B)123 may be the reason for the development of this substance by this R&D team. Oligosaccharides have the following functions: 1. functional base for low-calorie foods; 2. laxative and laxative; and 3. improvement of intestinal flora. These functions make oligosaccharides a beneficial health food ingredient. Options 4 and 5 are not related to the function of oligosaccharides.	B	TRUE
199	"199. Which of the following evaluation methods should be used to demonstrate the above functions? (A)Measurement of lipid peroxide content (B)Constipation animal model evaluation (C)Human trial feeding to observe the change of body weight, body fat content and any damage to the organism's health (D)TC content determination "	B	" In order to prove the above-mentioned functions, one of the following evaluation methods should be adopted: (C) Human trial feeding to observe the changes in body weight, body fat content and any damage to the organism's health. The human trial diet allows direct observation of the participants' weight changes, changes in body fat content and the assessment of their effects on the organism's he…	C	FALSE	Information error	(B) Constipation animal model assessment is a suitable evaluation method to demonstrate the above functions. By using an animal model of constipation, the effect of oligosaccharides on laxative and improvement of intestinal flora can be observed. It is also possible to evaluate its functional base role in low-calorie foods. Other options are not relevant for the evaluation of the above-mentioned …	B	TRUE
200	"200. In order to further prove whether the substance has the function of enhancing the immunity of the body, the following tests should be performed. (A)Lipofuscin content determination (B)NK cell assay (C)Jumping table test (D) Blood lactate assay "	B	" The test that should be performed to further demonstrate whether the substance has the ability to enhance the immune function of the organism is: (B) NK cell assay. NK cells (natural killer cells) are an important immune cell with the ability to directly kill tumor cells and infected cells. By measuring the activity and number of NK cells, the potential effect of the substance on the immune sys…	B	TRUE		(B) NK cell assay It is a test suitable to further prove whether the substance has the ability to enhance the immune function of the body. nK cells (natural killer cells) are an important immune cell with the ability to kill virus-infected cells and tumor cells. By measuring changes in NK cell activity, it is possible to assess whether oligosaccharides have the ability to enhance the immune funct…	B	TRUE

## Sheet: Sheet2
Would you recommend eating {food} under the conditions of a ketogenic diet?
Category	food	Expert	ChatGPT	Consistent（1），Inconsistent（0）
High-sugar foods 100%	Candies	×	×	1
	Pastries	×	×	1
	Cookies	×	×	1
	Ice creams	×	×	1
Starchy foods 100%	Rice	×	×	1
	Flour	×	×	1
	Rice Vermicelli	×	×	1
	Grains and cereals and their products	×	×	1
Processed meat products 100%	Sausages	×	×	1
	Meat floss	×	×	1
	Dried meat	×	×	1
	Canned meat	×	×	1
Sugary sauces 100%	Oyster Sauce	×	×	1
	Sweet pasta sauce	×	×	1
	Tomato paste	×	×	1
	Strawberry Sauce	×	×	1
Root and stem vegetables 60%	Potatoes	×	×	1
	Sweet Potatoes	×	×	1
	Tapioca	×	×	1
	Yams	×	√	0
	Taro	×	×	1
	Lotus root	×	√	0
	Eleocharis dulcis	×	√	0
	Carrots	×	×	1
	Onions	×	√	0
	Air-dried vegetables	×	×	1
Hydrogenated vegetable oil 50%	Vegetable fat powder	×	√	0
	Non-dairy creamer	×	×	1
	Cocoa butter substitute	×	√	0
	Trans fatty acids	×	×	1
Beans 62.5%	Mung beans	×	×	1
	Red beans	×	×	1
	Lentils	×	×	1
	Hairy beans	×	√	0
	Soya beans	×	×	1
	Fuzhu	×	√	0
	Zhizhu	×	×	1
	Doupi	×	√	0
Dairy products 100%	Flavored dairy products	×	×	1
	Soymilk	×	×	1
	Sugary yogurt	×	×	1
Processed products 50%	Dried shiitake mushroom	×	√	0
	Crispies	×	×	1
Part of the nuts 100%	Peanuts	×	×	1
	Melon seeds	×	×	1
	Chestnuts	×	×	1
	Cashew nuts	×	×	1
Processed fruits 100%	Candied fruits	×	×	1
	Dried fruit	×	×	1
	Preserved fruit	×	×	1
	Fruit Jams	×	×	1
Sugary and alcoholic drinks 83.3%	Carbonated drinks	×	×	1
	Fruit Juices	×	×	1
	Milk Tea	×	×	1
	White wine	×	×	1
	Beer	×	×	1
	Red wines	×	√	0
Fresh red meats 100%	Pork	√	√	1
	Beef	√	√	1
	Lamb	√	√	1
Fresh white meats 100%	Chicken	√	√	1
	Duck	√	√	1
	Goose	√	√	1
Fresh aquatic products 100%	Fish	√	√	1
	Shrimps	√	√	1
	Crab	√	√	1
	Shellfish	√	√	1
Fresh eggs 100%	Eggs	√	√	1
	Duck eggs	√	√	1
	Quail eggs	√	√	1
Fresh vegetables 100%	Broccoli	√	√	1
	Green leafy vegetables	√	√	1
	Winter Melon	√	√	1
	White Radish	√	√	1
Natural cooking oils 100%	Olive Oil	√	√	1
	Tea-seed oil	√	√	1
	Coconut Oil	√	√	1
	Safflower seed oil	√	√	1
	Butter	√	√	1
	Lard	√	√	1
Part of the soy products 100%	Sugar-free soy milk	√	√	1
	Tender Tofu	√	√	1
Milk 50%	Full fat pure milk	√	×	0
	Unsweetened Sour Milk	√	√	1
Mushroomand algae 100%	Mushroom	√	√	1
	Kelp	√	√	1
Part of the nuts 66%	Hawaii nuts	√	×	0
	Brazil Nuts	√	√	1
	Walnuts	√	√	1
Fruits 100%	Tomatoes	√	√	1
	Cucumber	√	√	1
Water 100%	Plain boiled water	√	√	1
	Light tea water	√	√	1
	Sugar Free Coffee	√	√	1
	Meat Soup	√	√	1
